# Supplementary material for: Association between aspartate aminotransferase to alanine aminotransferase ratio and the risk of diabetes in Chinese prediabetic population: A retrospective cohort study
Source: Front Public Health. 2023 Jan 4;10:1045141. doi: 10.3389/fpubh.2022.1045141 (PMC9846751; doi:10.3389/fpubh.2022.1045141)
Supplement: Supplementary Table1 — Association between AST/ALT ratio and the risk of diabetes progressing from prediabetes by value of liver function. [file Table_1.XLSX]

## Sheet: Sheet1
Supplemental Table 1 Association between AST/ALT ratio and the risk of diabetes progressing from prediabetes by value of liver function
Exposure	Model I (HR, 95%CI)	P-value	Model II (HR, 95%CI)	P-value	Model III (HR, 95%CI)	P-value
Normal liver function group
AST/ALT ratio	0.53 (0.44~0.63)	<0.001	0.36 (0.3~0.44)	<0.001	0.43 (0.35~0.53)	<0.001
AST/ALT ratio quartile
Q1	Reference		Reference		Reference
Q2	0.81 (0.69~0.95)	0.001	0.67 (0.57~0.79)	<0.001	0.73 (0.62~0.86)	<0.001
Q3	0.62 (0.52~0.74)	<0.001	0.47 (0.39~0.56)	<0.001	0.53 (0.44~0.64)	<0.001
Q4	0.51 (0.42~0.62)	<0.001	0.35 (0.28~0.42)	<0.001	0.42 (0.34~0.52)	<0.001
P for Trend	<0.001		<0.001		<0.001
Abnormal liver function group
AST/ALT ratio	0.78 (0.51~1.17)	0.23	0.52 (0.32~0.85)	0.009	0.54 (0.33~0.89)	0.016
AST/ALT ratio quartile
Q1	Reference		Reference		Reference
Q2	0.92 (0.69~1.23)	0.571	0.87 (0.65~1.17)	0.353	0.88 (0.65~1.18)	0.379
Q3	0.74 (0.54~1)	0.053	0.63 (0.45~0.86)	0.004	0.64 (0.46~0.88)	0.006
Q4	0.76 (0.56~1.05)	0.096	0.56 (0.39~0.79)	0.001	0.56 (0.39~0.8)	0.002
P for Trend	0.039		<0.001		<0.001
