# Supplementary material for: Association between aspartate aminotransferase to alanine aminotransferase ratio and the risk of diabetes in Chinese prediabetic population: A retrospective cohort study
Source: Front Public Health. 2023 Jan 4;10:1045141. doi: 10.3389/fpubh.2022.1045141 (PMC9846751; doi:10.3389/fpubh.2022.1045141)
Supplement: Supplementary Table2 — Relationship between AST/ALT ratio and the risk of diabetes in prediabetic patients in different models. [file Table_2.XLSX]

## Sheet: Sheet1
Supplemental Table2 Relationship between AST/ALT ratio and the risk of diabetes in prediabetic patients in different models.
Exposure	Model I (HR, 95%CI)	P-value	Model II (HR, 95%CI)	P-value	Model III (HR, 95%CI)	P-value
AST/ALT ratio	0.49 (0.42~0.56)	<0.001	0.31 (0.26~0.37)	<0.001	0.40 (0.33~0.48)	<0.001
AST/ALT ratio
T1	Reference		Reference		Reference
T2	0.67 (0.59~0.75)	<0.001	0.51 (0.45~0.58)	<0.001	0.59 (0.52~0.67)	<0.001
T3	0.43 (0.36~0.52)	<0.001	0.29 (0.24~0.35)	<0.001	0.37 (0.3~0.46)	<0.001
P for Trend	<0.001		<0.001		<0.001
