# Supplementary material for: Association between aspartate aminotransferase to alanine aminotransferase ratio and the risk of diabetes in Chinese prediabetic population: A retrospective cohort study
Source: Front Public Health. 2023 Jan 4;10:1045141. doi: 10.3389/fpubh.2022.1045141 (PMC9846751; doi:10.3389/fpubh.2022.1045141)
Supplement: Supplementary file 4 [file Table_3.XLSX]

## Sheet: Sheet1
.id	censor.of.diabetes.at.followup.1..Yes..0..No.	Age..y.	Gender.1..male..2..female.	height.cm.	weight.kg.	BMI.kg.m2.	SBP.mmHg.	DBP.mmHg.	FPG..mmol.L.	Cholesterol.mmol.L.	Triglyceride.mmol.L.	HDL.c.mmol.L.	LDL.mmol.L.	ALT.U.L.	AST.ALT	AST.U.L.	BUN.mmol.L.	CCR.umol.L.	FPG.of.final.visit.mmol.L.	smoking.status.1.current.smoker.2..ever.smoker.3.never.smoker.	drinking.status.1.current.drinker.2..ever.drinker.3.never.drinker.	family.histroy.of.diabetes.1.Yes.0.No.	year.of.followup
9510	1	37	1	175.6	66.2	21.5	119	69	6.4	5.6	4.72	1.04	2.61	94.2	0.285563	26.9	4.6	76.6	7.1	2	3	0	2.09172
1670	1	44	1	160	72	28.1	150	90	5.96	5.6	1.9	1.54	3.73	283	0.286219	81	5.11	88	7.2	3	3	0	4.09309
433	0	31	1	183	104	31.1	140	85	6	3.8	1.3	1.14	2.29	109	0.311927	34	5.11	101	6	1	2	0	2.98973
5743	0	59	1	181	81	24.6	134	84	5.79	6.9	2.1	1.44	4.39	80	0.3125	25	7.1	72	5.4	3	3	0	2.94319
10737	0	54	1	171	57	19.5	110	76	6.3	5.8	1.3	1.64	3.29	67	0.313433	21	4.52	106	5.9	3	2	0	3.01711
3027	0	31	1	176.5	83.3	26.7	114	69	5.64	5.18	1.51	1.05	3.28	49.2	0.315041	15.5	5.36	85.2	4.9	3	3	0	2.05339
9198	0	29	1	166	60	21.8	166	88	6.16	5.3	1.6	1.37	3.63	120	0.325	39	5.49	95	6.2	3	3	0	2.95688
1155	0	26	1	175.8	89.7	29	133	74	5.7	5.3	1.68	1.28	3.38	75.5	0.325828	24.6	5.2	84.6	5.56	3	3	0	2.69952
2257	0	29	1	177	86.2	27.5	122	74	6.1	4.4	3.87	1.16	2.36	181.3	0.329288	59.7	4.9	87.5	5.3	1	2	0	2.26968
3863	0	44	1	171	76	26	110	76	5.9	6.93	2.95	1.81	4.18	124	0.330645	41	6	71	5.5	1	3	0	2.00411
1122	0	32	1	174	88	29.1	131	76	5.7	5.38	2.45	1.72	3.06	69	0.333333	23	5.2	62	5.5	1	3	0	2.03149
6618	0	51	1	172	71	24	125	85	5.8	5.26	5	1.63	3.14	81	0.333333	27	5.6	85	6.1	3	3	0	2.0616
1756	0	27	1	169	80	28	135	78	5.88	5.19	1.45	1.24	3.08	178	0.337079	60	4.75	72	5.1	1	3	0	3.95893
1648	0	38	1	163	75	28.2	132	65	5.8	6.75	10.86	1.62	2.67	80	0.3375	27	4.6	67	6.1	1	3	0	2.06434
2357	0	29	1	176	85	27.4	137	95	5.7	4.31	1.11	1.33	2.28	67	0.343284	23	4.3	76	5.9	2	2	0	2.03422
785	0	40	1	171.4	87.9	29.9	132	92	5.8	5.03	2.39	1.35	3.1	117.9	0.346904	40.9	5.4	91.8	6.07	2	1	0	2.24504
69	1	36	1	186	120	34.7	130	81	6.15	5.8	2.3	1.34	3.82	115	0.347826	40	6.95	81	7.2	2	3	0	2.85558
977	0	35	1	175	90	29.4	111	67	6.12	4.98	1.1	1.84	2.9	143	0.34965	50	5.21	72	6.41	1	2	0	2.20123
1383	0	35	1	172.4	85.1	28.6	116	80	6.54	6.12	6.89	1.5	2.2	115.8	0.349741	40.5	4.83	89.9	4.6	3	3	0	2.86105
3402	0	43	1	168	74.2	26.3	132	76	5.88	4.9	3.3	1.22	2.41	113	0.353982	40	4.43	91	5.2	1	3	0	3.77823
344	0	33	1	179.5	101.9	31.6	137	80	6.2	5	2.52	1.02	3.46	105.1	0.3549	37.3	4	72.9	6	3	3	0	2.0178
1457	0	37	1	177	89	28.4	141	78	5.6	5.37	4.19	1.47	2.66	169	0.35503	60	6.08	60	5.4	1	3	1	5.03217
5082	0	28	1	177.5	79.1	25.1	125	85	5.79	4.14	2.35	1.34	1.93	211.2	0.362216	76.5	4.47	79.9	5.7	3	3	0	2.10815
3191	1	52	1	176	82	26.5	130	95	5.9	5.23	1.64	1.03	3.57	153.8	0.363459	55.9	5.69	108.9	11.2	3	2	1	4.09856
3075	0	39	1	170	76.8	26.6	112	72	5.77	4.68	2.23	1.02	3.1	96	0.364583	35	5.51	92	6.5	1	3	0	3.9206
1252	0	38	1	167.5	80.9	28.8	140	85	5.95	3.54	1.8	1.31	2.53	150	0.366667	55	6.42	65	6	3	3	0	2.88022
2193	0	33	1	166	76	27.6	124	82	5.6	6.67	3.97	1.6	3.98	76	0.368421	28	5.6	54	5.4	1	2	0	2.01232
1668	0	29	1	180.5	91.5	28.1	113	77	5.9	4.39	1.5	1.16	3.51	176	0.369318	65	4.7	76.7	5.8	3	3	0	4.17248
8288	0	38	1	171	66.5	22.7	116	76	6.7	4.09	1.03	1.24	2.63	41.8	0.370813	15.5	4.6	72.8	5.7	2	3	0	2.32717
5790	0	34	1	177	77	24.6	128	78	5.9	4.4	2.3	1.77	2.29	196	0.372449	73	5.13	93	5.08	1	3	0	2.06982
645	0	39	1	176	93.5	30.2	154	106	5.6	4.25	3.16	1.28	2.24	72	0.375	27	4.1	67.7	6.59	1	3	0	4.01369
2267	0	33	1	175	84.1	27.5	116	70	6.1	4.5	1.26	1.23	2.68	112.7	0.375333	42.3	5	89.2	5.4	1	2	0	2.08624
1219	0	44	2	159	73	28.9	135	76	6.9	4.53	0.51	1.61	2.68	111	0.378378	42	5.5	53	6.5	3	3	0	2.06708
923	1	36	1	184	100	29.5	122	71	6.71	6.37	3.09	1.03	4.22	171.7	0.378567	65	4.99	63.4	7.55	1	1	1	4.29295
56	0	35	1	168	99	35.1	151	119	5.8	4.34	1.19	1.45	2.87	78.3	0.381865	29.9	4.1	112.8	4.9	1	3	0	2.07255
1108	0	37	1	169	83	29.1	114	89	5.79	4.9	2.1	1.37	3.01	102	0.382353	39	3.72	92	6.3	3	3	0	2.44764
1485	1	39	1	171	83	28.4	129	81	5.82	8.35	4.54	1.58	5.24	154.3	0.38302	59.1	4.15	93.1	7.6	3	3	0	3.37029
2675	0	41	1	170.5	78.5	27	122	87	5.6	5.56	2.6	0.89	3.13	91	0.384615	35	4.3	69.3	5.89	2	2	0	3.16222
273	0	31	1	173.5	96.6	32.1	135	64	5.9	5.25	7.64	1.39	2.06	229.7	0.386156	88.7	4.29	82	5.2	1	1	0	2.26146
1334	1	28	1	178	91	28.7	135	84	5.65	5.8	2.3	1.64	3.51	124	0.387097	48	3.95	80	16.7	1	1	0	2.1191
1300	1	41	1	170	83	28.7	122	86	6.55	5.6	3.3	1.41	3.28	284	0.387324	110	4.83	64	14.7	3	3	0	3.02806
2929	0	33	1	169	76.5	26.8	132	77	5.86	5.09	1.47	1.21	3.2	77.7	0.389961	30.3	4.16	66.4	6.01	3	3	0	2.05065
1258	0	30	1	184.5	98.1	28.8	144	84	5.72	5.18	0.93	1.31	3.11	46.9	0.390192	18.3	6.19	77.8	6.06	3	3	0	2.45585
8611	0	59	2	147	48.4	22.4	159	87	5.76	6.9	2.69	1.2	4.35	53.2	0.390977	20.8	5	70.3	5.3	3	3	0	2.141
5673	0	43	1	180	80	24.7	121	78	5.6	5.91	1.6	1.95	3.54	46	0.391304	18	6	55	5.1	1	2	0	2.01232
186	0	25	1	177.5	103	32.7	145	80	6.21	4.69	1.14	1.03	2.72	102	0.392157	40	5.14	75	6.5	1	3	0	3.92882
2431	0	31	1	172.6	81.3	27.3	141	85	5.7	4.6	1.66	0.62	2.92	76.3	0.393185	30	5.1	77.8	5.1	3	3	0	2.35729
144	0	27	1	179.8	107.6	33.3	122	57	5.94	4.86	2.9	0.8	3.2	192.8	0.394191	76	3.98	81.6	4.6	1	3	0	2.12731
2831	0	39	1	171.5	79.1	26.9	130	83	5.68	3.9	1	1.2	2.32	104	0.394231	41	5.55	95	5.8	3	3	0	2.03422
2655	0	40	1	185	92.5	27	115	87	5.8	5.27	2.84	0.91	3.12	81	0.395062	32	3.7	81.3	6.39	3	3	0	3.99179
97	0	33	1	173	102	34.1	135	95	6.1	5.61	3.69	1.51	3.09	86	0.395349	34	4.8	70	5.7	1	2	0	2.03696
2115	1	42	1	166	76	27.6	116	83	6.57	5.5	4.9	1.41	2.88	86	0.395349	34	6.73	96	5.1	3	2	0	3.90965
993	1	40	1	172	87	29.4	124	79	6.6	4.59	3.19	1.43	2.75	91	0.395604	36	5	90	9	1	3	0	2.01232
2197	0	46	1	185.5	94.7	27.5	131	85	6.17	5.15	3.76	0.62	2.61	53	0.396226	21	2.49	75	5.6	3	3	0	4.94182
5664	0	29	1	166	68	24.7	122	73	5.7	4.26	0.83	1.41	2.3	68	0.397059	27	6.1	82	5.3	3	3	0	2.02875
3452	0	47	1	163	70	26.3	115	88	5.6	6.03	2.29	1.33	2.02	73	0.39726	29	4.9	76	4.7	3	3	0	2.21766
4075	0	34	1	168.5	73.2	25.8	145	78	6.1	5.6	1.47	1.68	4.02	97	0.397938	38.6	5.4	78.2	5.6	3	3	0	2.40383
622	0	44	1	164	81.6	30.3	132	76	5.8	4.93	2.66	1.04	2.81	118	0.398305	47	3.4	73.5	5.6	3	3	0	3.06092
84	1	39	1	180	111	34.3	137	78	6.25	5	2.4	1.86	2.43	133	0.398496	53	5.83	89	7	1	2	0	4
507	0	36	1	160.8	79.6	30.8	132	93	5.8	7.01	2.36	1.06	5.13	49	0.4	19.6	6.4	75.4	5.3	1	3	0	2.12731
19	0	34	1	179.2	119.2	37.1	123	88	5.61	4.46	1.88	1.39	2.29	88.2	0.401361	35.4	4.38	66	5.4	3	3	0	2.10541
578	1	45	1	182	101	30.5	133	85	6.7	6.03	3.5	1.61	3.14	109.6	0.40146	44	4.39	76.3	7.05	1	3	0	2.03149
1096	0	38	1	165.5	79.8	29.1	103	69	5.87	5.47	1.16	0.93	3.94	98.4	0.403455	39.7	2.42	91.7	4.7	3	3	0	3.78919
2621	0	53	1	177	85	27.1	123	76	5.8	6.34	2.02	1.79	3.99	57	0.403509	23	8.2	87	5.5	3	3	0	2.05886
61	1	26	1	176	108	34.9	179	79	6.34	3.6	2.2	1.24	2.36	104	0.403846	42	5.8	96	13.41	3	2	0	2.05339
305	0	30	1	176.5	99.5	31.9	111	73	5.6	4.43	2	0.99	2.68	121	0.404959	49	4.2	87.8	5.9	1	3	0	2.65298
465	0	33	1	162	81	30.9	128	81	5.8	6.33	2.99	0.98	3.72	74	0.405405	30	5.7	75.8	5.3	3	2	0	3.79466
2861	0	51	1	165	73	26.8	137	89	6.12	4.57	2.28	1.07	2.79	101	0.405941	41	4.44	86	6.2	3	2	0	3.96441
3185	0	52	1	180.5	86.5	26.5	154	100	6.01	6.2	5	1.95	2.82	64	0.40625	26	5.97	82	6.4	1	2	0	4.82957
3484	0	34	1	171.5	77.5	26.3	120	79	5.6	4.45	2.15	1.1	2.61	51.2	0.40625	20.8	4.7	89.8	6.3	1	3	0	2.01232
6403	0	37	1	167.5	67.5	24.1	127	74	5.6	5.7	1.53	1.39	3.21	96	0.40625	39	5.7	67.9	5.79	3	2	0	4.04381
705	0	50	1	166	83	30.1	138	83	5.66	4.39	1.58	1.13	2.71	134.1	0.407905	54.7	6.26	74.7	5.9	3	3	0	2.87201
22	1	34	1	178.5	117.4	36.8	134	78	6.45	5.83	2.34	1.28	3.39	164	0.408537	67	4.82	85.9	11.33	1	2	0	2.25051
4224	0	41	1	168.5	73.1	25.7	128	79	5.6	6.02	0.76	1.39	4.56	73.3	0.409277	30	6.9	75	5.3	3	2	0	2.12731
174	0	31	1	177	103	32.9	121	93	6.26	4.18	5.67	0.69	1.5	71	0.409859	29.1	8.44	136.4	4.59	3	3	0	2.05886
5329	0	38	1	181.5	81.9	24.9	125	84	5.66	4.21	1.4	0.93	2.62	126.4	0.410601	51.9	3.83	85.4	4.8	3	3	0	2.98426
8722	0	59	1	167	62.1	22.3	132	85	5.62	5.62	1.07	1.74	3.73	76.8	0.41276	31.7	3.33	64.7	5.4	3	3	0	2.11088
1486	0	38	1	180	92.1	28.4	115	69	5.82	6.43	1.33	1.58	4.63	77.7	0.413127	32.1	5.48	82.5	4.79	3	2	0	3.04997
2931	0	30	1	174	81	26.8	123	82	6.04	4.94	2.1	1.29	3.29	58	0.413793	24	7.04	87	5.3	3	3	0	2.04791
6621	0	37	1	188.5	85.2	24	127	74	5.64	4.05	1.57	1.34	2.39	46.8	0.41453	19.4	4.75	87.8	6	2	2	0	2.05339
420	0	37	1	166	86	31.2	122	87	5.72	5.49	1.36	0.95	3.56	120.9	0.415219	50.2	4.59	78.3	5.2	1	3	0	2.10541
1217	0	37	1	172.5	86	28.9	139	88	5.62	4.83	2.01	1.23	3.1	63.6	0.416667	26.5	4.76	83.5	5.2	1	2	0	2.11088
7653	0	32	1	180.5	75.5	23.2	133	84	5.6	5.06	0.86	1.18	3.01	67	0.41791	28	4.1	87.5	5.3	3	3	0	2.26146
6289	0	31	1	164	65	24.2	117	74	5.67	5.76	0.97	1.4	3.3	75.1	0.419441	31.5	4.32	58.8	5.1	3	3	0	3.73169
323	0	35	1	170	91.5	31.7	141	78	5.9	3.78	7.22	1.06	1.42	166.8	0.421463	70.3	4.9	89	5.19	1	1	0	2.97604
3524	0	34	1	167	73	26.2	110	75	5.6	5.6	2.3	1.28	2.9	73.3	0.421555	30.9	4.8	78	4.93	1	2	0	3.3128
5113	0	34	1	162	66	25.1	133	90	5.71	4.1	2.8	1.34	2.3	83	0.421687	35	5.41	84	5.6	3	2	0	2.00958
7610	1	33	1	168.5	66	23.2	127	71	6.71	4.4	1.6	1.22	2.31	116	0.422414	49	6.48	62	7.5	3	3	0	3.73717
6209	0	31	1	168	68.5	24.3	142	96	5.7	4.36	1.23	1.36	2.66	154	0.422727	65.1	4.7	86.6	5.87	3	3	0	2.1191
3030	0	36	1	167.5	74.9	26.7	116	76	5.7	5.64	1.65	0.74	4.04	41.6	0.423077	17.6	3.5	93.5	4.9	3	3	0	2.05065
9422	0	40	1	185	74	21.6	126	73	5.6	4.27	1.93	1.23	2.76	26	0.423077	11	6	77	5.3	3	2	0	2.05065
1281	1	33	1	178	91	28.7	128	90	6.68	5.37	2.43	0.91	3.05	113	0.424779	48	5.89	74	7.7	1	3	0	4.45175
3850	0	43	2	157	64	26	135	91	5.9	6.13	1.74	1.59	3.52	54	0.425926	23	4.4	62	6.6	3	3	0	2.02327
39	0	27	2	154.5	85.5	35.7	131	76	6.05	4.6	1.2	1.36	2.66	75	0.426667	32	5.84	77	5.4	3	3	0	2.86379
1035	0	39	1	177.5	92.3	29.3	153	93	6.02	4.72	1.04	1.45	2.77	86.4	0.428241	37	5.11	63.8	4.9	3	3	0	2.01232
693	0	37	1	170	87	30.1	135	95	5.9	4.9	1.3	1.59	2.65	70	0.428571	30	5.8	74	4.8	1	2	0	3.37303
267	1	47	1	176.5	100	32.1	130	85	6.13	4.8	1.4	1.05	2.74	159.5	0.42884	68.4	6.22	64	9.2	3	2	1	3.23888
5077	0	35	1	172.9	75.1	25.1	126	91	5.6	4.38	1.84	1.07	3.01	53.8	0.429368	23.1	4.4	85.2	5.5	3	3	0	2.12731
3395	0	48	1	169	75	26.3	157	103	5.69	4.5	3.1	0.93	2.34	65	0.430769	28	5.22	97	6.8	3	3	0	3.92608
1568	0	45	1	165	77	28.3	106	75	5.66	5.8	2.9	1.39	3.3	139	0.431655	60	4.45	66	6.2	3	2	1	2.91034
6771	0	64	2	161.5	62	23.8	112	72	6.28	7.29	8.16	0.73	2.76	44	0.431818	19	4.99	48	5.3	3	3	0	4.9117
5814	1	38	1	170	71	24.6	128	73	6.78	4.7	1.7	1.43	3	81	0.432099	35	5.83	82	7.02	1	3	0	2.02053
806	0	36	1	178	94.5	29.8	117	61	5.8	4.97	1.74	1.1	2.82	74	0.432432	32	3.41	87.2	5.6	3	3	0	3.49076
8972	0	51	1	172	65.5	22.1	110	67	5.6	5.59	1.7	1.27	3.52	54.4	0.433824	23.6	4.1	57.8	6.36	1	2	0	2.02875
4654	0	70	1	166	70	25.4	144	83	6.1	6.14	1.62	1.2	3.42	189	0.433862	82	7.18	77.1	6	3	3	0	2.05613
3039	0	30	1	172	79	26.7	116	74	5.7	4.15	1.09	1.31	2.28	53	0.433962	23	4.5	87	5.4	3	3	0	2.02601
1609	0	48	1	172.5	83.9	28.2	126	69	6.1	5.2	3.71	0.94	2.51	69	0.434783	30	4.52	72	6.5	1	3	0	4.93634
3094	1	38	1	192.3	98.2	26.6	119	69	5.6	5.94	5.87	0.87	2.89	140	0.435714	61	2.9	76.8	7.1	2	2	0	3.04997
3203	0	35	1	170.5	77	26.5	122	79	5.94	5.24	1.78	1.43	3.11	335	0.435821	146	5.33	89	6	3	3	0	3.93155
124	0	31	1	176.5	105	33.7	111	66	6.57	5.85	3.15	1	3.66	63.3	0.436019	27.6	5.45	70.6	4.74	1	3	0	2.06982
2953	0	35	1	173	80	26.73	126	83	5.7	7.14	4.22	1.12	3.48	110	0.436364	48	5.3	63.9	4.5	1	2	0	3.85489
1878	0	37	1	176	86.5	27.9	131	78	6	5.49	3.31	1.39	2.84	128.6	0.437014	56.2	5.8	83.7	5.82	3	3	0	2.12457
4658	1	52	1	172	75	25.4	105	80	6.5	4.71	1.28	1.55	2.78	80	0.4375	35	6.6	75	7.1	3	2	0	2.04791
5774	0	67	1	167.6	69.1	24.6	141	71	6.26	3.71	2.22	1.13	1.72	70.1	0.437946	30.7	4.37	74.1	5.8	3	3	0	2.40383
600	0	35	1	173	91	30.4	120	76	5.87	5	2	1.57	2.73	105	0.438095	46	4.52	71	5.8	2	2	0	2.09446
6153	0	38	1	169.5	69.9	24.3	121	87	5.79	6.72	2.4	0.95	4.96	92.4	0.438312	40.5	6.32	88.6	6	1	3	0	3.20329
8	1	35	1	180	125.4	38.7	144	87	6.69	5.05	1.19	1.01	3.26	85.3	0.439625	37.5	3.83	71.4	5.9	3	2	0	2.28611
826	1	31	1	184	101	29.8	169	74	5.6	4.33	2.12	1.32	2.56	84	0.440476	37	4.4	88	9.8	3	3	0	2.10815
243	1	47	1	167	90	32.3	149	76	5.84	4.58	3.75	0.94	2.38	80.1	0.440699	35.3	5.28	89.6	12.4	3	2	0	3.12389
1161	0	34	2	166	80	29	150	93	6.5	5.46	1.53	1.48	3.29	96.5	0.441451	42.6	3.7	71.3	5.8	3	3	1	2.13279
6111	0	21	1	166	67	24.3	111	75	5.6	2	0.5	1.12	0.99	95	0.442105	42	8.03	75	5.1	1	3	0	4.10404
1569	0	35	1	175	87	28.3	127	75	5.83	4.06	1.46	0.88	2.45	60.8	0.442434	26.9	4.71	82.8	5.3	3	3	0	2.89665
3349	0	35	1	171	77.1	26.4	136	78	6	4.4	3.35	10.4	1.35	50	0.444	22.2	4.6	84.9	6.1	2	1	0	2.08898
2636	0	41	1	177.4	85.2	27.1	139	79	5.6	5.05	1.89	1.48	2.73	57.4	0.444251	25.5	4.9	70.1	3.9	1	2	0	2.00684
3105	0	35	1	164	71.5	26.6	121	87	5.8	3.88	2.44	0.79	2.16	63	0.444444	28	6.5	76.8	6.33	3	3	0	2.86379
7421	1	60	1	178	74	23.4	115	70	6.5	3.66	0.71	1.19	2.18	27	0.444444	12	5.3	74	8	3	3	0	2.03696
2033	0	32	1	171	81	27.7	148	104	5.61	4.65	2.08	1.31	2.6	110	0.445455	49	3.51	63	5.2	2	2	0	3.91786
2698	0	35	1	169	77	27	129	72	5.63	4.6	1.4	1.29	2.62	220	0.445455	98	3.51	67	6	3	3	0	2.87201
5828	0	26	1	156	59.8	24.6	143	71	5.7	5.28	0.79	1.32	3.47	59.2	0.445946	26.4	4.9	113	4.8	3	3	0	2.00137
185	0	31	1	175	100	32.7	144	73	5.97	5.03	2.02	0.65	2.85	102.7	0.445959	45.8	4.56	72.1	5.9	1	3	0	4.2245
4529	0	34	1	171	74.6	25.5	105	85	6.11	6.99	1.57	0.97	4.99	82.9	0.446321	37	5.11	80.5	5.5	3	3	0	2.02875
4957	0	44	1	168	71	25.2	105	76	5.9	4.01	1.07	1.42	2.19	56	0.446429	25	6.4	84	5.6	1	2	0	2.00958
3280	0	40	1	178	83.5	26.4	127	95	6.1	5.56	1.92	1.02	3.15	141	0.446809	63	6.4	89.6	5.31	1	3	0	4.44901
6171	0	34	1	171	71	24.3	132	78	5.61	4.7	1.2	1.24	2.76	58	0.448276	26	4.86	100	5.3	1	3	0	2.95962
1094	0	32	1	172	86	29.1	125	78	5.81	4.44	3.07	0.9	2.54	69	0.449275	31	5.8	71	5.2	3	3	0	3.93155
2671	0	42	1	171.8	79.6	27	116	85	6.5	6.34	2.18	0.84	4.01	158	0.449367	71	6.8	71.5	6.9	3	3	1	3.54278
930	0	40	1	168.5	83.7	29.5	130	82	6.04	7.13	1.75	1.63	4.31	102.8	0.449416	46.2	5.36	70.6	6.8	3	3	0	2.96235
6381	0	46	1	171.5	71.2	24.2	117	72	5.73	4.93	1.38	1.39	2.29	89	0.449438	40	6.5	102	5.4	2	2	0	2.00958
9208	0	29	1	166	60	21.8	129	75	5.61	5.7	3.2	1.29	3.17	100	0.45	45	4.21	85	5.4	3	3	0	2.8501
2708	0	36	1	167	75.4	27	114	73	6.1	4.59	1.69	1.37	2.41	91.2	0.450658	41.1	4.2	76.8	5.23	3	3	0	2.6694
5074	1	34	1	175	77	25.1	113	72	6.28	6.6	3.1	1.25	4.06	71	0.450704	32	6.33	111	7.8	1	2	0	2.13552
5394	0	52	1	178	79	24.9	112	82	5.85	4.5	1.7	1.11	2.61	51	0.45098	23	5	61	5.9	3	3	0	2.00137
8079	0	32	1	167	64	22.9	122	77	6	3.44	1.04	1.13	2.18	51	0.45098	23	6.7	64	5.9	3	2	0	2.0178
1905	0	36	1	165.5	76.1	27.8	125	84	5.66	4.77	2.89	0.81	2.59	146.7	0.451261	66.2	5.18	72.6	5.5	3	3	0	4.10404
4092	0	29	1	167	72	25.8	138	78	5.95	6.7	1.9	1.17	4.41	93	0.451613	42	5.15	96	4.9	1	3	0	2.12731
8716	1	37	1	160.6	57.4	22.3	116	73	6.31	5.05	0.88	1.72	3.03	58.9	0.451613	26.6	4.29	71.9	9.4	3	3	0	2.17659
10116	0	30	1	169	59	20.7	133	90	5.84	5.1	1.5	1.43	3.03	104	0.451923	47	4.99	100	5.2	3	3	0	2.01232
1842	0	38	1	161	72.4	27.9	147	80	6.07	5.09	2.16	1.28	3.74	73	0.452055	33	4.89	76	5.7	3	3	0	3.97536
1941	0	44	1	172.7	82.8	27.8	117	80	5.72	5.5	9.31	1.15	1.28	67	0.452239	30.3	3.31	68.1	5.2	2	2	0	3.03628
8887	0	38	1	175.5	68	22.1	110	74	5.62	5.33	2.01	1.3	3.06	42	0.452381	19	4.97	86	5.1	3	2	0	3.64682
1406	1	39	1	170	82.7	28.6	149	101	6.45	6.53	2.14	1.26	3.5	105.8	0.453686	48	4.61	94.8	8.75	1	3	0	2.08898
1927	0	31	1	182	92	27.8	127	78	5.65	5.5	3.4	1.31	2.82	119	0.453782	54	3.77	86	5.5	3	3	0	3.81383
1508	1	43	1	171.6	83.6	28.4	119	89	6.8	4.95	1.04	1.28	3.15	63.6	0.454403	28.9	4.3	78.5	5.22	1	3	0	2.12731
3929	1	42	1	172	76.5	25.9	111	75	6.7	5.77	1.48	1.24	4.17	129.1	0.454686	58.7	6.3	70	8.51	1	3	0	2.27242
14	0	31	1	184	129	38.1	166	82	5.65	4.1	1.5	1.3	2.6	112	0.455357	51	4.33	102	5.81	3	3	0	2.00684
912	1	35	1	180.5	96.5	29.6	127	78	5.9	6.15	1.11	1.59	4.43	78.1	0.455826	35.6	4.6	89.8	10.4	3	2	0	2.10541
468	0	43	1	178.5	98.6	30.9	143	90	5.72	6.46	2.54	1.18	4.23	74.7	0.456493	34.1	5.29	70.3	5.44	3	3	0	3.08282
644	0	44	1	182	100	30.2	102	61	5.98	4.62	2	0.83	3.09	63.5	0.456693	29	4.86	61	5.82	1	3	0	4.03012
3	0	37	1	186.8	146.5	42	149	97	5.68	5.09	1.95	0.96	3.47	90.5	0.457459	41.4	4.06	65.6	5.3	3	1	0	2.96509
3199	0	50	1	166	73	26.5	170	91	5.92	4.18	1.58	1.33	2.45	118	0.457627	54	4.53	85	6.2	3	3	0	3.95619
5377	0	38	1	186	86	24.9	124	81	5.69	4.7	0.9	1.42	2.79	83	0.457831	38	5.19	94	6.4	3	3	0	2.06434
1725	0	33	1	177.5	88.5	28.1	127	74	6.23	4.64	1.23	1.08	3.22	60.7	0.45799	27.8	4.82	74.7	6.1	3	3	0	2.07255
2456	0	26	1	167	76	27.3	116	77	6	4.45	1.3	1.48	2.51	48	0.458333	22	5.4	50	5.5	3	3	1	2.00684
2399	0	34	1	170.9	79.7	27.3	124	77	5.7	5.13	2.66	0.9	3.35	100	0.46	46	3.46	73.3	5.93	3	2	0	3.39767
464	0	41	1	172.5	92	30.9	158	87	5.76	5.95	2.66	1.19	3.66	63	0.460317	29	4.88	88	5.4	3	2	0	3.92334
3718	0	35	1	168	74	26.1	114	74	6.42	5.6	6.7	1.36	3.21	63	0.460317	29	7.11	101	5.1	1	3	0	2.10815
7442	0	29	1	184	79	23.3	126	80	5.7	5.2	2.56	1.24	2.7	63	0.460317	29	4.84	62	6	3	2	0	4.95825
8932	0	49	2	164	59.5	22.1	117	85	5.77	5.8	1.53	1.84	3.29	117.5	0.460426	54.1	6.2	49.4	5.5	3	3	0	2.52704
7388	0	39	1	169.5	67.1	23.4	128	78	5.81	6.11	1.96	1.11	4.05	96.4	0.460581	44.4	3.49	80.5	5.54	3	3	0	2.31622
2347	0	29	1	175	84	27.4	132	94	6.25	4.6	1.3	1.59	2.75	78	0.461538	36	5.06	89	5.4	1	2	0	2.06708
877	0	31	1	175	91.1	29.7	126	67	5.65	5.86	1.54	1.61	3.61	141.9	0.462297	65.6	3.92	92.4	4.63	3	3	0	2.03149
3096	0	53	1	172	79	26.6	129	74	5.78	6.9	2.1	1.57	4.19	80	0.4625	37	5.55	87	5.7	1	3	0	3.02806
4231	0	45	1	171.3	75.5	25.7	101	69	6.1	4.6	1.04	1.42	2.48	52.2	0.463602	24.2	5.2	112.5	5.18	2	3	0	2.0616
3600	0	36	1	178	83	26.2	119	78	6.43	4.3	1.4	1.29	2.59	56	0.464286	26	4.73	71	5.6	3	2	0	2.01232
4702	0	35	1	184	85.5	25.3	118	80	5.66	3.85	1.49	1.32	1.91	49.5	0.464646	23	3.81	82.9	6.2	3	3	0	4.06297
7424	0	34	1	181	76.5	23.4	133	77	5.78	4.16	3.52	1.26	2.58	114	0.464912	53	5.81	71.1	5.6	3	3	0	2.03422
3120	0	45	1	180	86.2	26.6	121	78	6.29	6.95	15.7	1.24	1.9	77.9	0.465982	36.3	5.28	73.2	6.1	3	3	0	2.48597
721	0	38	1	172.8	90	30.1	133	100	6.1	6.3	1.89	1.61	4.48	43.3	0.466513	20.2	4	70.1	6.1	1	2	0	2.06982
887	0	39	1	183	99	29.6	114	74	5.76	5.5	1.3	1.86	3.26	75	0.466667	35	4.95	111	5.4	1	2	1	4.47365
981	0	33	2	169	84	29.4	127	73	6.6	5.1	2.1	1.16	2.9	165	0.466667	77	4.07	81	6.6	3	3	0	2.05886
1287	0	35	1	179	91.8	28.7	128	75	5.83	6.19	4.11	1.27	3.19	75	0.466667	35	5.95	93.4	6	3	2	0	3.92334
3907	0	45	1	179	83	25.9	158	100	6.14	4.4	2.2	1.66	2.12	30	0.466667	14	6.26	82.9	6.4	1	2	0	3.18138
5762	0	37	1	174.8	75.1	24.6	109	75	5.7	3.58	0.81	1.28	1.91	85.5	0.466667	39.9	5.6	75.3	5.17	3	2	0	2.64476
657	0	31	1	183	101	30.2	120	88	5.9	4.96	2.04	1.47	3.2	133.1	0.467318	62.2	5.7	73.5	6.61	3	3	0	2.31348
5933	0	45	1	174.6	74.6	24.5	108	66	5.8	5.3	3.23	0.97	3.37	98	0.467347	45.8	5.2	76.1	5.2	2	3	0	2.1191
141	1	51	1	166.5	92.2	33.3	131	75	6.14	5.67	2.71	0.9	3.47	92	0.467391	43	4.2	78	5.7	1	3	0	3.48528
20	1	39	1	178	117	36.9	129	67	6.19	4.6	1.5	1.04	2.8	124	0.467742	58	3.98	73	16	1	3	0	4.84873
870	0	32	1	178	94	29.7	144	81	6.78	4.9	2.3	1.2	3.03	109	0.46789	51	6.6	80	6.4	1	3	0	2.15469
1192	1	43	1	180.5	94	28.9	149	87	6.26	4.88	3.19	0.84	2.84	94.2	0.468153	44.1	4.81	65.1	9.11	1	3	0	3.14853
548	0	39	1	180	99	30.6	143	80	5.86	6.2	4.6	0.91	3.84	64	0.46875	30	5.73	100	6	3	3	0	2.69131
1216	0	37	1	186	100	28.9	126	84	6.29	9.2	2.2	1.82	6.72	160	0.46875	75	8.36	101	4.9	2	2	0	2.12183
892	0	32	1	171.5	87.1	29.6	124	65	5.9	6.03	4.77	1.28	3.53	98	0.469388	46	4.77	80	5.5	3	3	0	3.98905
5439	1	40	1	172.8	74.5	24.8	139	88	6.27	5.37	1.75	1.15	3.05	151.4	0.469617	71.1	6.06	84.9	7.9	3	3	0	3.42231
1693	0	58	2	154	66.6	28.1	127	82	5.78	3.87	1.68	1.37	1.95	142.9	0.470259	67.2	5.61	49	4.85	3	3	0	3.26078
1207	0	38	1	188	102	28.9	132	85	6.36	4.65	1.3	1.07	2.84	109.9	0.470428	51.7	3.57	70.5	5.3	3	3	0	2.32717
6566	0	46	1	175	73.5	24	116	73	5.7	3.25	0.86	1.18	1.56	511.6	0.470485	240.7	5.3	71.2	6.03	2	3	0	3.17591
296	0	29	1	166	88	31.9	150	87	5.63	4.09	1.25	1.42	2.78	85	0.470588	40	6.54	77	6.2	1	3	0	3.93703
3734	0	46	1	168.5	74.1	26.1	106	72	5.76	5.5	3.94	1	2.98	51	0.470588	24	3.91	86	4.7	2	3	0	2.0178
8843	0	36	1	167	62	22.2	105	71	5.7	4.97	2.2	1.59	2.72	51	0.470588	24	4.83	72	6.1	2	2	0	2.05613
9419	0	39	1	175	66	21.6	117	70	5.9	4.37	1.22	1.44	2.42	34	0.470588	16	6	72	6	1	3	0	2.0616
463	1	37	1	179	99	30.9	119	74	6.08	5.08	1.6	1.19	2.63	109.8	0.470856	51.7	5.47	93.4	8.5	1	2	0	3.92608
59	1	46	1	170	101	34.9	142	96	6.33	6.1	2	1.59	3.39	189	0.470899	89	5.26	69	7.1	1	1	0	3.09925
4874	0	35	1	176	78	25.2	136	77	5.91	6	9.8	1.35	2.76	121	0.471074	57	4.78	73	5.1	2	3	0	3.05818
3978	0	29	1	167.5	72.5	25.84	103	59	6	6.34	2.81	0.91	3.52	70	0.471429	33	6.6	80.4	5.7	3	3	0	2.86927
7908	0	54	1	177	72	23	135	99	5.66	6.2	1.6	1.91	3.73	70	0.471429	33	5.17	81	5.4	3	3	0	2.59001
1202	0	38	1	182	95.7	28.9	124	73	6.17	5.82	3.38	1.11	3.38	114.1	0.471516	53.8	5.1	89.4	6.8	1	2	0	2.89938
3014	0	38	1	170.5	77.5	26.7	155	95	6	4.96	2.45	1.38	3.29	75.9	0.471673	35.8	5.7	81.5	5.62	3	3	0	2.13279
2472	0	44	1	172	80.5	27.2	122	88	6.1	6.32	2.03	1.19	3.43	53	0.471698	25	4.1	75.9	6.9	3	3	0	3.96988
5613	1	48	1	179	79	24.7	119	67	6.21	7.41	1.84	1.1	5.39	93	0.472043	43.9	2.95	55.6	7.3	1	3	0	2.43121
539	0	56	1	157	75.5	30.6	139	90	5.88	4.57	1.3	1.21	2.63	72	0.472222	34	5.64	61	6	3	3	0	4.05476
3888	1	45	1	168	73	25.9	162	109	5.84	4.34	1.1	1.13	2.67	132.7	0.472494	62.7	3.85	60	8	3	3	0	4.02464
581	0	37	1	171	89	30.4	132	81	5.71	5.77	3.53	1.35	3.43	91	0.472527	43	6.67	77	5.1	3	3	1	4.83231
1073	0	27	1	166	80.5	29.2	136	63	6.34	4.76	1.33	1.19	2.86	62.3	0.473515	29.5	3.81	58	6.1	3	3	0	2.02601
989	0	36	1	171	86	29.4	140	77	5.63	6.1	3	1.54	3.59	95	0.473684	45	4.56	99	6	3	2	0	2.02875
7524	0	31	1	166.5	64.5	23.3	136	81	6	6.62	2.76	1.24	3.81	57	0.473684	27	4.8	87	6.1	3	2	0	2.15743
2847	0	35	1	170.5	78	26.8	92	68	6.3	5.18	1.39	0.84	3.23	97	0.474227	46	6	84.8	6.94	3	3	0	4.7091
3905	0	50	1	172	76.7	25.9	103	60	5.69	6.16	1.69	1.37	3.98	56.7	0.474427	26.9	5.2	66	5.19	3	3	0	3.25257
1488	0	42	1	170	82	28.4	145	93	5.72	5.3	2.8	1.49	3.31	101	0.475248	48	6.61	100	6.2	1	3	0	3.02806
4973	0	60	1	166.5	69.5	25.1	130	85	6.28	7.39	3.96	1.09	5.17	61	0.47541	29	6.29	71	6.6	3	2	0	4.22177
5640	0	34	1	173	74	24.7	177	127	5.78	6.2	1.2	1.66	4.02	61	0.47541	29	3.04	70	5.1	3	3	0	2.07803
361	0	30	1	168	89	31.5	126	74	5.86	7.37	2.5	1.35	4.92	196.3	0.475802	93.4	5.44	73.5	6.7	3	3	0	2.23135
460	1	39	1	167	86.5	31	134	88	6.54	5.2	3.98	1.02	2.63	85.6	0.476636	40.8	4.7	68.8	9.2	2	3	0	2.00684
1916	0	48	1	183	93	27.8	122	84	5.71	5.1	3.7	1.45	2.45	65	0.476923	31	5.89	103	5.9	3	2	0	3.99726
8676	0	33	1	176	69	22.3	155	90	5.64	4	0.7	1.12	2.58	44	0.477273	21	3.57	99	5.3	3	3	0	3.02806
3743	0	47	1	175.5	80.1	26	104	68	5.84	5.35	5.5	0.9	2.4	67	0.477612	32	6.12	71	5.3	1	3	0	4.97741
2653	0	42	1	170.5	78.5	27	138	94	5.62	6.13	2.04	1.04	2.71	146.3	0.477785	69.9	4.78	69.2	5.41	1	3	0	4.03285
5810	0	34	1	171.3	72.1	24.6	115	66	5.6	5.1	1.45	1.06	3.33	62.1	0.478261	29.7	3.7	69.5	5.18	1	3	0	2.03149
261	0	51	1	169	92	32.2	160	109	5.68	6.36	2.44	0.88	4.38	84.2	0.478622	40.3	6.76	70.6	4.8	3	3	0	2.36824
96	0	36	1	172	101	34.1	139	94	6.04	4.7	4.5	1.33	2.49	119	0.478992	57	5.54	91	5.7	3	2	0	2.22587
102	0	65	1	168	96.1	34	155	106	5.9	5.76	1.78	1.44	3.61	82.2	0.479319	39.4	7.6	103.7	6.1	3	2	0	2.29432
1377	1	36	1	162	75	28.6	129	78	5.8	5.12	2.63	1.64	2.33	121	0.479339	58	3.9	70.7	7.22	1	3	0	3.0089
445	0	24	1	168	87.5	31	168	89	5.68	4.78	1.39	1.01	2.96	73	0.479452	35	4.28	59	5.8	3	3	0	3.90691
3038	0	34	1	166.5	74	26.7	123	75	5.62	4.86	0.92	1.15	3.17	50	0.48	24	3.81	62	5.92	3	3	0	2.02875
1271	0	32	1	191	105	28.8	129	78	5.95	6.8	2.1	1.58	3.41	52	0.480769	25	4.35	87	5.2	3	3	0	2.02875
5373	0	45	2	164	67	24.9	135	100	6.1	5.26	3.07	1.57	2.96	52	0.480769	25	5.4	72	6.7	3	3	0	2.09172
8801	0	67	2	153	52	22.2	149	72	6.9	6.05	2.76	1.31	3.51	78	0.480769	37.5	4.3	49.5	6.22	3	3	0	2.97331
5240	0	51	1	172	74	25	125	83	5.9	4.68	2.34	1.29	2.6	79	0.481013	38	5.7	94	6	1	2	0	2.05065
6897	0	37	1	180	77	23.8	158	98	5.99	3.9	2.3	1.25	2.23	54	0.481481	26	3.94	84	5.7	3	3	0	2.03422
2820	0	32	1	169	76.9	26.9	115	88	5.8	4.3	1.6	0.92	2.88	48.8	0.481557	23.5	5.4	76.7	5.98	3	3	0	2.10267
3807	0	40	1	183	87	26	117	61	5.77	5.7	1.8	1.29	3.51	83	0.481928	40	4.07	98	4.9	1	2	0	2.91034
2173	0	40	1	180.3	89.6	27.6	128	91	5.86	5.14	3.5	1.04	2.86	80.5	0.481988	38.8	5.36	94.1	6.73	1	3	0	2.12731
62	0	33	1	172.5	103.5	34.8	118	68	5.63	6.48	2.34	1.42	3.78	168	0.482143	81	6.48	67	6.2	1	2	0	3.94251
3721	0	38	1	176	81	26.1	137	95	5.73	6.02	1.91	1.26	3.98	52	0.482692	25.1	4.34	71.7	5.2	3	3	0	2.09719
2944	0	40	1	177	84	26.8	138	86	6.05	6.7	2.3	1.65	4.46	116	0.482759	56	3.88	88	6.69	3	2	0	2.01232
388	0	49	1	177.5	98.5	31.3	108	63	5.91	5	1.6	1.24	3.02	55.3	0.482821	26.7	7.93	80.2	5.5	3	2	0	3.06092
1331	0	37	1	170.5	83.4	28.7	137	88	6.68	4.8	1.73	1.28	2.61	79.5	0.483019	38.4	5.83	73.1	5.47	3	3	1	2.13552
487	0	61	1	169	88	30.8	139	90	6.15	4.2	2.05	1.14	2.04	118	0.483051	57	5.57	75	5.8	1	3	0	4.05476
5099	0	29	1	178	79.5	25.1	118	62	5.8	4.41	1.53	1.4	2.89	61	0.483607	29.5	5.6	75.5	6.39	1	2	0	2.04517
260	1	47	1	180.5	104.8	32.2	132	99	6.44	5.4	4.2	1.29	3.06	93	0.483871	45	3.05	92	8.6	1	2	0	2.91307
5658	0	26	1	179	79	24.7	145	89	5.9	4.13	1.03	1.27	2.12	31	0.483871	15	3.9	58	5.6	3	3	0	2.04517
5083	0	52	1	167	70	25.1	102	68	5.97	7.47	3.88	1.34	4.5	93.4	0.48394	45.2	3.75	90.3	6.1	3	3	0	2.10267
381	0	38	1	174	95	31.4	147	78	6.1	5.2	0.7	1.51	3.35	64	0.484375	31	5.79	92	5.15	3	3	0	2.0178
486	1	43	1	168	87	30.8	140	94	5.66	4.8	1.9	1.43	3.25	66	0.484848	32	6.07	91	7.4	1	3	0	4.09035
4820	0	35	1	170	73	25.3	133	83	5.84	5.57	1.75	1.6	3.11	47	0.485106	22.8	5.84	80.1	5.4	3	3	0	2.0178
1595	0	32	1	170.8	82.6	28.3	125	72	6.08	4.64	2.02	1.19	2.72	65.4	0.486239	31.8	3.92	66	4.97	1	3	0	2.02601
1815	0	45	1	171	82	28	126	98	5.6	4.57	2.45	1.32	2.76	37	0.486486	18	4.5	83	4.8	1	3	0	2.03696
3943	0	41	1	180.5	84.3	25.9	121	59	6.21	7.13	4.48	1.67	4.08	55.9	0.486583	27.2	5.38	73.3	5.5	3	3	0	2.08898
1469	0	27	1	178	90	28.4	144	107	5.6	4.06	1.24	0.97	2.95	78	0.487179	38	5.25	86	5.3	3	3	0	4.05202
1520	0	40	1	170	82	28.4	122	79	5.66	5.06	6.62	0.7	2.12	63.4	0.487382	30.9	4.53	74	5.5	3	3	0	2.03422
752	1	39	1	175	92	30	116	72	6.28	4.54	1.48	0.98	2.8	119.5	0.487866	58.3	3.24	64.4	7.4	1	3	0	2.91307
2936	0	48	1	176	83	26.8	133	93	6.3	5.48	1.52	1.51	3.28	84	0.488095	41	4.8	90	5.4	3	3	0	2.02875
1962	0	45	1	166	76.5	27.8	149	102	5.9	4.63	1.95	1.15	2.67	101.4	0.488166	49.5	5.6	80	5.24	3	2	0	2.66393
5741	0	29	1	166.5	68.5	24.6	122	82	5.82	4.48	1.71	1.09	2.29	63.7	0.488226	31.1	4.07	54.8	5.26	3	3	0	2.97057
6211	0	46	1	175.5	74.9	24.3	121	76	5.8	5.1	1.7	1.51	2.96	49.1	0.488798	24	5.8	84.3	4.8	3	3	0	2.10267
4269	0	43	1	171	75	25.6	152	96	6.33	6.04	2.05	1.32	3.64	92	0.48913	45	4.46	96	6.5	3	2	0	3.95619
3060	0	46	1	164	71.5	26.6	130	75	5.71	6.74	3.31	0.99	4.35	141	0.489362	69	4.5	81	6	3	3	0	4.83231
1739	1	46	1	173	84	28.1	139	94	6.43	4.76	4.85	1.13	2.08	45.7	0.490153	22.4	4.62	62.5	7	3	3	0	2.00411
8849	1	49	2	158.3	55.6	22.2	135	96	6.6	6.4	6.21	0.99	2.32	71.4	0.490196	35	5.1	55.6	8	3	3	0	2.02327
574	0	34	1	182.5	101.5	30.5	131	90	5.6	4.88	4.55	0.91	2.46	57	0.491228	28	3.5	84.3	4.62	2	3	0	2.2423
839	0	38	1	175	91	29.7	116	79	6.03	5.87	2.75	0.9	3.71	57	0.491228	28	5.16	67	5.7	1	2	0	4.88159
1778	0	34	1	169	80	28	125	82	6.68	5.8	1.7	1.45	3.55	61	0.491803	30	3.85	85	6.9	3	3	0	2.96783
5007	0	31	1	182	83.2	25.1	121	74	5.65	4.57	3.43	1.04	2.72	66.8	0.492515	32.9	5.38	73.1	5.1	1	3	0	3.51266
2223	0	31	1	181	90	27.5	135	80	5.72	5.1	4.6	1.17	2.87	69	0.492754	34	3.99	63	5.5	3	2	0	3.10746
6124	0	34	1	164	65.3	24.3	123	78	6	5.78	1.55	1.11	3.82	69	0.492754	34	5.02	77	5.6	1	2	0	3.99726
1915	0	32	1	167	77.6	27.8	141	76	5.84	4.94	0.68	0.95	3.48	71	0.492958	35	5.37	66	5.6	1	3	0	3.99726
5248	0	32	1	163	66.5	25	111	62	5.81	5.53	2.21	1.06	3.27	73	0.493151	36	4.23	86.32	5.8	3	2	0	2.03149
6311	0	60	1	176	75	24.2	111	64	5.6	4.2	1.1	1.24	2.63	75	0.493333	37	6.47	91	5.5	3	2	0	2.98152
2999	0	38	1	171	78	26.7	100	66	5.99	4.72	3.19	1.37	2.65	68.3	0.493411	33.7	4.08	76.7	5.71	1	3	0	2.77344
2200	0	43	1	163	73	27.5	129	97	6.12	4.17	1.28	0.84	2.66	79	0.493671	39	5.2	74	5.9	3	2	0	4.7885
6884	1	39	1	180	77	23.8	130	86	6.69	6.1	2.2	1.35	3.53	85	0.494118	42	7.52	84	7	2	2	0	2.09446
2627	0	41	1	166	74.7	27.1	137	95	5.84	5.56	0.96	1.59	3.6	41.3	0.496368	20.5	4.76	90.2	5.9	3	3	0	2.03422
556	1	38	1	174	92.2	30.5	127	74	6.2	5.84	2.2	0.83	3.21	139	0.496403	69	6.57	85	8.4	3	3	0	4.95003
1198	0	37	1	177.5	91.1	28.9	116	80	6.8	3.78	1.02	1.25	2.36	58.8	0.496599	29.2	5.37	83.5	5.19	2	3	0	2.96509
2123	0	39	1	181	90.5	27.6	175	94	5.6	4.8	0.38	1.31	2.77	105.5	0.49763	52.5	5.84	62.9	6.08	1	1	0	3.46612
6181	0	59	1	162	63.8	24.3	124	81	5.81	5.7	1.72	1.05	3.95	97.6	0.497951	48.6	6.87	85.6	5.4	2	2	0	2.75428
4931	0	47	1	172.5	75	25.2	107	63	5.8	6.65	3.23	1.33	3.83	68.8	0.498547	34.3	6.7	91.4	5	1	2	0	2.11636
1800	0	39	1	184	94.7	28	119	86	6.6	4.4	2.62	1.22	2.42	41.1	0.498783	20.5	3.8	78.8	6.43	1	2	1	2.12457
2754	0	51	1	181.5	88.5	26.9	140	83	6.56	6.34	1.9	1.28	3.89	248.5	0.499396	124.1	3.84	66.6	6.45	3	3	0	5.24846
47	0	41	2	154	84	35.4	147	81	5.97	6.4	2.4	0.93	4.06	120	0.5	60	5.24	66	4.9	3	3	0	2.91034
146	0	52	1	174	100.5	33.2	155	91	6.4	6.08	1.61	1.02	3.76	30	0.5	15	4.1	80.3	5.55	3	3	0	3.93155
643	0	56	1	175.5	93	30.2	141	82	5.81	6.01	4.08	0.91	3.21	62	0.5	31	6.22	59	5.4	1	3	0	4.04928
1134	0	40	1	172.1	86	29	125	87	5.69	6.09	1.18	1.02	4.09	82	0.5	41	3.7	75.9	5.66	3	2	0	4.0219
1906	0	31	1	172	82.3	27.8	114	62	5.81	3.67	1.03	1.3	1.68	46	0.5	23	5.28	63	5.2	1	2	0	4.08214
1978	1	70	1	162	73	27.8	119	83	6.23	5.51	3.51	1.34	3.02	68	0.5	34	5.02	82	7.7	3	2	1	2.14648
2235	1	39	1	178	87	27.5	134	89	5.84	6.3	3.1	1.37	3.3	58	0.5	29	5.73	93	7	2	2	0	2.97331
2954	0	45	1	170.5	77.5	26.7	128	75	5.9	4.54	2.89	1	2.22	64	0.5	32	3.2	93	5.14	1	3	0	4.95825
3739	0	45	1	169.5	74.9	26.1	125	88	6	5.31	2.32	1.63	3.04	34	0.5	17	4.6	84	5.3	1	3	1	2.00684
3862	0	42	1	172	77	26	133	80	5.96	4.7	1.5	1.45	3.02	52	0.5	26	5.36	102	6.08	1	2	0	2.00684
4030	1	42	1	166	71	25.8	120	81	5.95	5.6	2.2	1.55	3.4	166	0.5	83	4.41	81	8.4	1	3	0	3.14305
4199	0	39	1	165	70	25.7	124	79	5.71	4.2	1.6	1.13	2.46	106	0.5	53	6.88	105	5	3	3	0	2.68309
4440	0	42	1	162	67	25.5	116	78	5.6	5.43	1.62	1.48	3.48	74	0.5	37	3.8	65.9	5.93	3	2	0	3.85763
4532	0	51	1	168	72	25.5	116	76	5.73	4.6	1.9	1.42	2.8	102	0.5	51	4.5	60	5.93	2	2	0	2.02053
4839	0	31	1	182	83.5	25.2	126	80	5.6	5.71	1.65	1.22	3.16	54	0.5	27	6.5	93	6.2	1	2	0	4.17248
4980	0	57	1	162	66	25.1	138	94	6.09	5.02	2.23	0.99	3.17	60	0.5	30	6.67	95	5.7	3	3	0	4.06845
5261	0	61	2	165	68	25	150	90	6	4.5	1.15	0.99	2.97	36	0.5	18	4.4	48	5	3	3	0	2.00958
6036	0	36	1	180	79	24.4	115	88	5.64	5.1	2.2	1.32	3.26	68	0.5	34	5.87	104	4.9	3	2	0	2.89665
6167	0	36	1	166	67	24.3	132	80	5.84	4.8	1.1	1.6	2.91	48	0.5	24	4.18	80	6.3	3	3	0	3.01164
6840	0	42	2	160.6	61.5	23.8	132	77	5.8	4.23	3.88	0.91	2.17	74	0.5	37	3.2	46.2	5.7	3	3	0	2.97331
333	0	43	1	165	86	31.6	139	98	6.07	4.08	3.79	0.99	1.98	90.9	0.50055	45.5	6.86	79.5	6.8	3	2	0	2.91307
3333	0	31	1	173.5	79.5	26.4	125	69	6.56	6.22	2.36	1.31	3.89	71.1	0.500703	35.6	3.69	76.1	5.34	3	3	0	2.31896
2063	0	66	1	179	88.9	27.7	157	87	5.74	6.63	1.15	1.56	3.41	57.3	0.500873	28.7	5.93	106.9	5.23	3	3	0	2.4449
866	1	43	1	172	88	29.7	137	90	6.04	4.34	7.02	0.73	2.35	43.5	0.501149	21.8	4.58	86.1	7.9	3	3	0	2.29979
763	0	29	1	175.3	92.1	30	118	70	5.9	5.2	2.86	1.08	3.05	67.5	0.502222	33.9	4	78.8	5.2	1	3	0	2.04791
1210	1	41	1	170.5	84	28.9	138	81	6.3	6.94	4.08	1.1	4.11	129	0.503876	65	4.7	68	7.6	1	3	0	2.24778
2008	1	54	1	184	94	27.76	111	73	6.09	5.59	1.9	1.14	3.65	55.1	0.504537	27.8	4.89	86.2	11.8	1	3	0	4.97194
3072	0	38	1	164.5	72	26.6	144	93	5.74	6.35	3.01	1.45	3.87	101	0.50495	51	6.12	64	5.4	3	3	0	3.95072
4825	0	52	1	171	74	25.3	126	99	5.92	5.2	0.7	1.52	3.37	93	0.505376	47	5.27	79	5.78	3	3	0	2.00958
345	0	28	1	173.5	95.2	31.6	149	103	5.6	5.13	3.49	0.91	3.03	60.5	0.505785	30.6	3.8	111	4.1	1	2	0	2.00958
3486	0	54	2	156	64	26.3	114	64	5.6	5.4	0.88	1.33	3.77	160.5	0.505919	81.2	5.68	55.4	4.69	3	3	0	2.00411
1259	0	40	1	181	94.5	28.8	126	77	5.7	4.88	3.74	1.06	2.4	49.6	0.506048	25.1	5.8	73.2	6.44	1	3	0	2.30253
378	0	33	1	174	95	31.4	121	77	6.46	6.1	3.9	1.65	3.59	75	0.506667	38	5.34	95	5.9	1	3	0	2.05065
6383	0	50	1	175.5	74.3	24.12	123	71	6.83	6.17	1.65	1.35	3.76	67.5	0.506667	34.2	4.69	81.4	5.64	3	2	0	3.9781
4419	0	50	1	175	78	25.5	138	84	5.75	4.3	0.93	1.49	2.52	73	0.506849	37	4.21	58	6.9	1	3	0	4.05202
2034	1	37	1	171	81	27.7	142	96	5.76	4.32	2.3	1.31	2.21	71	0.507042	36	4.97	62	7.4	3	3	0	3.90418
9103	0	52	1	162	57.5	21.9	94	60	5.82	4.83	0.36	1.71	2.92	62.3	0.507223	31.6	5.3	74.7	5.82	1	3	0	2.987
9215	0	27	1	163	58	21.8	125	65	5.72	3.8	0.6	1.22	2.23	69	0.507246	35	6.36	87	4.7	1	2	0	2.74059
1720	1	47	1	172.5	83.6	28.1	121	79	6.28	6.92	3.24	0.97	4.3	93	0.507527	47.2	4.15	66.1	12.6	1	3	0	2.12731
8109	0	40	1	167.5	64	22.8	131	87	5.83	5.56	1.54	1.67	3.32	65	0.507692	33	4.66	66	6.1	1	2	0	4.06023
1068	0	37	1	178.5	93	29.2	158	92	5.7	4.7	2.03	1.06	2.87	31.9	0.507837	16.2	7.5	61.6	5.07	1	2	0	2.05065
4007	1	38	1	174.5	78.5	25.8	124	84	5.97	5.23	0.88	1.25	3.35	61	0.508197	31	4.72	95	9.9	1	3	0	3.93429
2991	1	46	1	172	79	26.7	116	73	6.46	5.94	3.85	1.29	3.39	106.8	0.508427	54.3	5.81	87.4	10.6	2	2	0	2.98426
2599	0	45	1	173	81	27.1	133	81	6.34	5.63	3.25	1.41	3.28	100.9	0.509415	51.4	4.16	82.4	5.5	1	2	0	2.3655
8227	0	35	1	175.5	70.3	22.8	139	84	5.65	4.8	0.7	1.07	3.69	42.2	0.509479	21.5	5.1	86.1	5.9	3	2	0	2.00958
661	0	38	1	173.5	91	30.2	118	70	5.9	5.45	3.72	0.81	3.02	132.6	0.509804	67.6	5.56	81	4.7	3	3	0	2.0835
5722	0	33	1	175	75.7	24.6	110	78	5.67	5.53	2.08	1.06	3.69	68.2	0.510264	34.8	4.69	74.2	5.4	1	3	0	3.40862
1554	0	39	1	165	77	28.3	132	87	5.64	4.73	1.79	0.95	2.98	90.7	0.510474	46.3	7.97	77.2	4.8	3	3	0	3.06913
4586	0	37	1	174.5	77.4	25.4	125	78	5.67	4.74	3.05	1.38	2.63	47	0.510638	24	4.68	81.4	6.1	3	3	0	3.93155
7002	0	28	1	176	73.5	23.7	90	60	5.7	4.91	1.2	0.97	2.54	72.2	0.51108	36.9	4.7	75.7	5.5	3	3	0	2.28063
1000	1	45	1	180	95	29.3	132	94	5.65	4.23	2	0.69	2.54	47.9	0.511482	24.5	3.68	74.7	8.1	1	3	1	4.90075
4798	0	56	1	168	71.5	25.3	145	84	5.8	4.7	1.48	1.32	3.31	29.7	0.511785	15.2	6	75.4	5.8	2	2	0	2.07803
501	0	35	1	172	91	30.8	132	83	6.58	5.61	3.16	0.85	2.82	82	0.512195	42	3.88	81	6.56	3	2	0	2.43121
7525	0	34	1	164.5	63	23.3	109	85	6.1	4.68	3	1.06	2.79	41	0.512195	21	4.24	68	5.73	3	3	0	2.14921
8075	0	47	1	175	70	22.9	128	98	5.9	3.62	1.77	1.13	2.13	41	0.512195	21	4.6	68	5.4	1	2	0	2.02327
1353	0	34	1	172	85	28.7	157	97	6.1	3.68	1.86	1.2	2.04	68.1	0.512482	34.9	3.7	74.8	5.98	3	3	0	2.00958
75	1	34	1	171.8	101.7	34.5	129	78	6.06	4.7	3.15	0.97	2.77	55.8	0.512545	28.6	5.44	74	7.3	1	3	0	3.12389
1620	0	33	1	173	84.4	28.2	111	65	6.2	5.86	2.61	0.88	3.51	39	0.512821	20	7.1	86.3	5.93	3	2	0	3.88227
3534	0	43	1	167	73	26.2	118	88	5.95	7.3	3.1	1.02	4.99	117	0.512821	60	5.5	77.7	5.4	3	3	0	2.98152
9448	0	42	1	171	63	21.5	125	76	5.64	4.1	0.8	1.33	2.39	78	0.512821	40	4.31	85	5.4	3	3	0	4.14784
1289	0	50	1	177	90	28.7	121	91	5.98	5.6	2.2	1.38	3.37	76	0.513158	39	6.78	83.9	6.1	3	2	0	3.88501
3035	0	32	2	156	65	26.7	108	70	6	5.7	1.06	1.32	3.24	37	0.513514	19	4.4	65	6.6	3	3	0	2.0397
3742	0	57	1	173.5	78.5	26.08	138	85	6.3	5.58	5.45	0.78	2.72	37	0.513514	19	8.27	72.4	4.5	3	3	0	4.56126
5812	0	25	1	178	78	24.6	146	68	5.7	4.15	1.63	1.61	2.09	37	0.513514	19	3.8	67	5.3	3	1	0	2.02327
10438	0	35	1	174	61	20.1	136	107	5.99	4.96	1.8	1.09	3.1	37	0.513514	19	4.7	57	5.6	1	2	0	3.84668
5808	0	39	1	170	71	24.6	105	71	5.79	4.7	1	1.44	2.87	103	0.514563	53	4.94	83	5.3	1	3	0	2.03149
723	0	30	1	165	82	30.1	150	97	6.19	5.9	1.7	1.45	3.4	66	0.515152	34	6.3	74	4.9	1	2	0	2.06434
5525	1	37	2	168	70	24.8	136	81	6	5	0.91	1.3	3.24	95.5	0.515183	49.2	5.5	50.7	7.2	3	3	0	2.00411
4652	0	53	1	174	77	25.4	126	73	5.8	6.15	2.32	1.18	4.18	32	0.515625	16.5	4.9	82.8	5.6	1	3	0	2.08077
7593	1	47	1	175	71	23.2	125	74	5.83	4.25	2.14	1.18	2.43	64	0.515625	33	5.02	66	10.1	1	3	0	3.96167
1326	0	26	1	180	93	28.7	137	71	5.7	5.43	3.3	0.56	3.42	31	0.516129	16	7.6	58	5.7	3	2	0	2.20397
760	0	37	1	178	95	30	127	89	5.66	6.18	1.65	1.6	3.51	159	0.516352	82.1	4.86	78.2	6.3	3	3	0	2.11362
1194	0	28	1	167.5	81	28.9	135	84	5.99	4.9	3.76	1.1	2.85	60	0.516667	31	4	66	6.1	3	3	0	3.06366
2226	0	39	1	168	77.5	27.5	145	97	5.62	5.93	2.98	0.88	3.92	60	0.516667	31	5.03	84	5.5	3	3	0	3.0308
1730	0	56	1	165.5	77	28.1	111	72	6	4.46	2.35	1.31	2.69	118	0.516949	61	5.2	70.2	6.7	3	3	0	2.05339
2855	0	33	1	174	81	26.8	121	75	5.62	3.8	1	1.17	2.46	118	0.516949	61	3.77	92	5.8	3	2	0	4.03559
2517	0	45	1	163.5	72.6	27.2	136	94	5.74	5.08	5.51	0.98	2.21	87	0.517241	45	4.23	78	5.64	1	3	0	2.05613
4130	0	28	1	174	77.7	25.7	130	83	5.74	4.77	1.03	1.2	2.73	58	0.517241	30	4.91	70.4	5.2	3	2	0	5.05681
407	1	43	1	178	99	31.2	126	84	5.77	4.6	2.1	0.93	2.76	109	0.517431	56.4	4.08	88.2	7.2	3	2	0	3.70979
728	0	56	1	170	87	30.1	103	76	5.8	5.1	3.36	1.43	2.7	56	0.517857	29	4.4	72	6.1	2	2	0	2.0178
3234	0	27	1	172	78.3	26.5	129	88	5.9	5.83	1.09	1.65	4.07	50	0.518	25.9	4.3	86.9	5.45	2	1	0	2.28337
4296	1	41	1	169	73	25.6	114	71	6.31	4.65	1.3	1.75	2.38	83	0.518072	43	2.93	77	8.5	2	3	0	3.06639
931	0	43	1	176	91.5	29.5	110	72	5.97	3.68	3.32	1.1	2.37	62.5	0.5184	32.4	4.88	94.4	6.6	1	3	0	2.93771
209	0	42	1	182	108	32.6	112	74	5.7	4.51	1.17	1.41	2.66	27	0.518519	14	5.7	72	5.3	3	3	0	2.01506
666	0	42	1	169	86	30.1	122	78	6.3	5.87	2.05	0.85	3.55	81	0.518519	42	3.79	73.1	6.27	3	3	0	4.97194
987	1	53	1	174	89	29.4	95	67	6.62	3.8	3	1.24	1.84	54	0.518519	28	3.77	81	7.1	1	3	0	2.03422
1932	0	56	1	166.5	77.1	27.8	139	81	6.55	5.9	3.4	1.51	3.29	54	0.518519	28	4.96	69	6.4	2	2	0	3.68241
682	0	28	1	170.5	87.5	30.1	158	69	5.65	6.62	2.56	1.19	4.42	79	0.518987	41	4.83	67.9	5.4	3	3	0	3.92334
7584	0	45	1	182	77	23.2	141	88	5.71	6.09	1.32	1.29	3.84	49.7	0.519115	25.8	4.36	79.4	6.5	1	1	1	4.12047
1799	0	44	1	157	69.1	28	135	78	5.84	4.73	2.64	1.29	2.65	52	0.519231	27	4.56	68	4.74	3	3	0	2.14648
2108	1	46	1	173	82.5	27.6	140	80	6.1	4.56	1.78	0.93	2.68	52	0.519231	27	5.5	85.1	7.39	3	3	0	4.00548
304	0	27	1	161	82.7	31.9	115	80	5.63	5.21	1.53	1.12	3.45	48.3	0.519669	25.1	4.12	80.3	4.7	3	2	0	2.89391
4990	1	59	1	174.8	76.8	25.1	127	85	6.18	6.39	2.19	0.8	4.78	48.1	0.519751	25	4.95	62.4	6.5	1	2	0	3.99179
1100	0	42	1	170	84	29.1	148	101	5.97	4.9	4.2	1.11	2.6	100	0.52	52	3.62	67	6.7	1	3	0	3.2115
1317	1	34	1	170	83	28.7	129	89	6.2	4.6	2.6	1.4	2.42	50	0.52	26	4.31	89	7.3	3	2	0	2.54073
3194	0	34	1	170.5	77	26.5	128	85	5.85	5.86	2.25	0.95	3.59	50	0.52	26	7.03	79	5.6	3	3	0	4.03285
6941	0	51	1	181	77.5	23.7	123	83	6	3.98	1.06	1.19	2.27	50	0.52	26	4.46	74.3	6.23	1	3	0	4.01643
1196	0	44	1	185	99	28.9	119	76	6.55	4.82	3.06	0.95	3.01	66.7	0.52024	34.7	4.34	66	6.1	1	3	0	3.00342
3005	0	37	1	163	71	26.7	115	68	5.62	5.06	1.8	1.4	2.84	63.8	0.520376	33.2	3.98	86.2	5.6	3	3	0	2.47228
868	0	44	2	163	79	29.7	138	98	5.81	4.4	0.7	1.33	2.61	98	0.520408	51	4.85	51	5.86	3	3	0	2.16838
2603	0	42	1	169.5	78	27.1	129	95	5.73	6.56	3.25	0.99	3.44	28.8	0.520833	15	4.82	88.8	5.5	3	3	0	2.18754
8671	1	50	2	161	58	22.3	97	72	5.64	5.5	1.5	1.42	3.56	48	0.520833	25	3.54	49	6.6	3	3	0	3.06913
2076	0	46	1	173	83	27.7	125	90	5.9	3.74	1.55	1.19	2.2	46	0.521739	24	6.7	66	6.1	1	2	0	2.09172
5961	0	53	1	172	72.6	24.5	124	83	6.4	6.99	2.33	1.61	4.03	46	0.521739	24	5.1	68	6.5	3	2	1	2.02327
2269	0	39	1	171.9	81.4	27.5	131	80	5.68	10.79	3.65	0.94	8.2	61.9	0.521809	32.3	5.14	61.7	5.7	1	1	1	2.07803
6084	0	38	1	169.5	70.1	24.4	108	65	5.7	3.23	1.71	1.07	1.89	83.3	0.522209	43.5	4.9	70	5.09	3	3	0	2.01506
51	1	35	1	172	104	35.2	151	94	6.01	5.29	1.6	1.55	3.39	111	0.522523	58	4.18	83	7.4	3	2	0	4.06571
621	0	29	2	152	70	30.3	95	57	6.06	5.03	1.35	1.13	3.44	55.3	0.522604	28.9	5.52	60.2	4.9	3	3	1	3.26078
4826	0	30	1	179	81	25.3	112	68	5.96	3.9	1.4	1.25	2.41	44	0.522727	23	5.32	100	5.73	1	3	0	2.00684
7500	1	54	1	162.5	61.6	23.3	151	93	6.24	6.83	2.09	1.78	3.97	105.7	0.523179	55.3	5.35	68.2	8.7	3	3	0	2.83368
6277	1	54	1	169	69	24.2	122	82	6.11	6.27	2.95	1.04	3.76	46.8	0.523504	24.5	6.46	92.9	5.29	1	3	0	3.95619
764	0	32	1	179	96	30	119	71	5.84	4.66	1.06	0.92	2.96	63.6	0.523585	33.3	4.5	72.5	5.5	3	3	0	2.03696
181	0	40	1	172	97	32.8	138	88	5.96	7.7	6.6	1.65	4.7	63	0.52381	33	4.57	77	6.8	3	2	0	2.03422
996	1	33	1	175	90	29.4	142	83	5.76	4.9	2.5	1.64	3.1	84	0.52381	44	3.63	83	13.4	3	1	0	2.01232
2781	0	58	1	166	74	26.9	139	93	5.98	7.6	1.9	1.57	5.48	63	0.52381	33	3.19	89	5.7	3	3	0	3.75633
5462	1	43	1	177.5	78.1	24.8	140	86	6.34	5.4	4.34	1.03	2.97	53.4	0.524345	28	5.06	77.7	5.64	2	2	0	2.95414
1087	0	41	1	173	87	29.1	137	82	5.63	3.6	1.1	1.19	2.3	61	0.52459	32	5.7	100	6.1	1	2	0	4.04654
6610	0	32	1	172	71	24	106	69	5.75	4.61	1.17	1.14	2.77	42.7	0.52459	22.4	2.95	77.9	5.1	1	1	0	2.10541
5625	0	48	1	161	64	24.7	115	77	5.9	5.1	2.82	1.57	2.98	40	0.525	21	5.9	93	5.2	1	2	0	2.1629
5660	0	34	1	179	79	24.7	147	92	5.9	3.94	1.17	1.38	1.89	40	0.525	21	5.7	78	5.4	2	2	0	2.03422
549	0	35	1	174	92.5	30.6	142	85	6.1	4.88	2.27	1.56	2.57	59	0.525424	31	3.7	82	5.23	3	2	0	2.54894
2481	0	47	1	165	74	27.2	129	83	5.7	4.5	7.1	1.54	2.5	59	0.525424	31	3.5	94	6.3	1	3	0	3.16496
6796	0	40	1	181	78	23.8	116	84	5.62	5.8	1.9	1.41	3.8	175	0.525714	92	4.6	71	5.7	1	2	1	3.97262
675	0	34	1	171	88	30.1	130	81	6.1	3.51	1.83	0.91	1.67	97	0.525773	51	4	80.4	4.98	1	3	0	4.07392
7684	0	44	1	168	65.5	23.2	115	77	6.1	5.14	1.2	1.53	3.16	76.2	0.526247	40.1	3.5	67.3	5.67	3	3	0	2.02327
372	0	38	1	183.8	106.2	31.4	155	95	5.7	4.18	3.99	0.92	2.09	57	0.526316	30	4.87	95.9	5.4	1	3	0	3.01985
4989	0	30	1	175	77	25.1	118	64	5.71	4.19	0.73	1.17	2.42	57	0.526316	30	5.25	82	5.6	3	3	0	3.99726
5108	0	29	1	174	76	25.1	157	94	6.44	5.6	2.8	1.16	3.19	57	0.526316	30	4.81	87	5.8	3	3	0	2.01232
10098	1	56	1	176	64	20.7	115	72	6.3	4.96	0.56	1.71	2.44	19	0.526316	10	3.7	53.6	7.9	1	3	0	2.0616
132	0	41	1	168	94.5	33.5	133	89	6.56	5.95	1.83	1.12	3.85	64.4	0.526398	33.9	4.6	85.3	5.4	3	3	0	2.79808
6991	0	32	1	162.3	62.3	23.7	105	64	5.72	5.15	1.68	1.39	2.81	61.7	0.526742	32.5	5.87	91	4.73	3	3	0	2.78987
768	0	33	2	171.5	88.1	30	165	102	5.64	6.32	1.83	1.39	3.87	118.8	0.526936	62.6	4.06	44.9	5.58	3	3	0	2.00137
5262	0	26	1	175.2	76.7	25	130	66	5.7	4.39	0.66	1.04	3.02	40.4	0.527228	21.3	6	74.9	5.4	3	3	0	2.00684
7158	0	53	1	170.5	68.5	23.6	127	86	5.82	5.87	1.98	0.96	3.37	63.9	0.527387	33.7	4.39	80.3	5.95	3	3	0	2.05339
2079	0	49	1	170	80	27.7	139	89	5.7	3.49	4.62	1.13	1.82	91	0.527473	48	5.7	67	5.3	3	3	0	2.0616
792	0	32	1	176	92.5	29.9	133	96	6.01	3.51	2.88	0.95	2.14	68.4	0.527778	36.1	2.78	68.3	5.6	3	2	0	2.05339
2518	1	53	1	166	75	27.2	127	77	6.1	4.26	1.11	1.27	2.49	36	0.527778	19	5.4	81	7.6	3	3	0	2.05339
3760	1	37	1	166.5	72	26	147	77	5.95	5.9	5.57	1.07	3.12	106	0.528302	56	5.45	97	8.4	1	3	0	4.04107
3271	1	39	1	172	78	26.4	126	77	6.1	5.39	1.57	1.27	3.32	138	0.528986	73	5.48	73.1	7.7	3	3	0	4.99932
7551	0	32	1	190	84	23.3	118	75	5.85	3.84	2.37	1.05	1.94	51.2	0.529297	27.1	4.93	79.9	4.7	1	2	0	2.04517
2014	1	51	1	165.5	76	27.7	119	91	6.4	3.43	1.71	0.86	1.71	68	0.529412	36	5	61.3	7.37	3	3	0	4.54483
7206	0	40	1	180.5	76.5	23.5	98	64	5.86	6.26	1.37	1.5	4.55	34	0.529412	18	4.78	82	5.4	1	2	0	3.88501
9681	0	30	1	158	53	21.2	132	74	5.74	4.8	1.5	1.26	3.34	119	0.529412	63	6.39	92	6.7	3	3	0	4.04107
10796	0	32	2	170	56	19.4	95	65	5.98	4.23	1.27	1.25	2.62	34	0.529412	18	5.25	56	5.3	3	3	0	2.0397
1758	0	33	1	187	98	28	142	84	5.71	4.47	0.83	0.84	2.69	49	0.530612	26	3.7	93	5.2	3	2	0	3.93155
7837	0	37	1	165.5	63	23	123	75	5.72	5.71	2.73	1.28	3.39	49	0.530612	26	6.37	84	6.8	3	2	0	4.03285
80	0	29	1	180.8	112.4	34.4	140	75	6.01	6.49	2.04	1.22	4.16	75.3	0.531208	40	5.37	75.4	4	2	3	1	2.13005
1267	0	52	1	169	82.5	28.8	145	80	6	4.46	3.16	0.85	2.71	96	0.53125	51	4.9	94.4	6	3	3	0	2.08624
1625	0	52	1	174.5	86	28.2	125	85	5.6	4.2	0.89	0.91	2.49	32	0.53125	17	3.5	75.4	4.9	3	2	0	3.5154
2032	0	37	1	170.5	80.5	27.7	146	94	6.1	4.44	2.75	1.17	2.36	64	0.53125	34	4.32	65	6.8	3	3	0	3.93155
3762	0	45	1	160.5	67	26	118	79	5.83	3.75	1.53	0.98	2.04	47	0.531915	25	5.73	77	5.8	2	3	0	4.03833
8341	0	34	1	169.5	65	22.6	152	94	5.62	3.72	5.17	0.97	1.71	141	0.531915	75	3.42	86	5	3	2	0	4.12047
779	1	30	1	166	82.5	29.9	163	97	6.31	6.8	1.2	1.4	3.84	109	0.53211	58	4.72	64	7	2	3	0	3.87132
7522	0	37	1	177	73	23.3	113	85	5.7	5.48	1	1.65	3.29	109	0.53211	58	5.6	63	4.7	3	2	0	2.1848
8866	1	39	1	174.5	67.3	22.1	92	72	5.86	5.46	2	1.23	3.02	73.1	0.532148	38.9	5.06	77.2	7.6	2	2	0	5.20739
1330	0	38	1	174	87	28.7	105	60	5.99	4.9	2.4	1.03	3.03	62	0.532258	33	3.98	85	5.9	1	2	0	2.141
3319	0	28	1	175	81	26.4	131	88	5.95	5.5	1.2	1.41	3.51	62	0.532258	33	4.14	82	6	2	2	0	3.01164
1884	0	36	1	165.5	76.5	27.9	139	90	5.94	6.96	1.83	1.45	4.13	52.4	0.532443	27.9	4.94	81	5.1	3	2	0	2.06708
256	0	29	1	178	102	32.2	131	98	6.25	6.11	6.61	1.12	3.75	77	0.532468	41	3.85	97	6.3	1	1	0	3.9206
1615	1	57	1	169.5	81	28.2	122	88	5.61	5.98	3.2	1.04	3.61	55	0.532727	29.3	3.98	89.3	8.78	1	2	0	4.0794
7057	0	55	1	173	70.5	23.6	119	72	5.69	6.21	4.06	1.25	3.72	79.4	0.532746	42.3	3.51	75.3	6.07	1	3	0	3.96441
6334	0	34	2	160	62	24.2	104	59	5.78	5.17	1.16	2.05	2.66	24.4	0.532787	13	3.86	52.6	4.49	3	3	1	2.49144
9014	1	59	2	168	62	22	114	70	6.57	6.61	1.27	1.29	4.46	190.2	0.533123	101.4	3.55	59.5	7.01	3	3	0	3.22519
2027	1	50	1	173	83	27.7	115	76	5.67	5.2	1.1	1.31	2.94	45	0.533333	24	5.52	62	7.9	1	3	0	3.97262
5098	0	51	1	161	65	25.1	148	90	5.8	5.91	9.64	1.65	2.64	75	0.533333	40	6.8	70	6.6	1	1	0	2.05065
6220	0	25	1	188.8	86.5	24.3	141	71	5.63	3.87	0.63	1.32	1.69	38.6	0.533679	20.6	4.05	86.3	5.2	3	2	0	2.07255
266	0	37	1	172	95	32.1	114	78	5.78	4.38	3.8	0.87	2.39	44.2	0.533937	23.6	5.63	84.4	5.15	3	2	0	3.24983
2222	0	64	1	177	86	27.5	140	86	5.82	3.38	2.2	1.11	1.59	68.9	0.534107	36.8	6.14	86.6	6.84	1	3	0	3.1102
4763	0	44	2	163.3	67.4	25.3	127	77	5.94	5.45	1.87	1.2	3.59	71.1	0.534459	38	3.77	47.2	4.7	3	3	1	2.78166
2294	0	44	1	160.5	70.5	27.4	140	93	6	4.71	2.09	1.17	2.45	58	0.534483	31	6.42	71	6.1	2	2	0	4.02738
5469	0	32	1	167	69.3	24.8	114	68	6.08	5.54	2.29	1.24	3.14	49.9	0.53507	26.7	2.72	65	5.5	3	2	0	2.8063
2595	0	33	1	178	86	27.1	139	99	5.88	6.36	6.32	0.87	3.05	71	0.535211	38	4.28	84	5.3	3	3	0	2.61191
2308	0	61	1	169.5	78.6	27.4	141	100	5.9	5.34	1.76	1.13	3.33	48	0.535417	25.7	5.18	85	5.5	1	3	0	3.48802
3559	0	47	1	177	82	26.2	113	72	6.2	5.2	2.36	1.37	3.44	46.5	0.535484	24.9	4.4	82.8	5.9	3	3	0	2.42026
3142	0	34	1	171	78	26.6	154	95	6.43	5.2	2.1	1.27	3.04	56	0.535714	30	5.15	102	4.5	3	3	0	2.10815
8030	0	36	1	181	75	22.9	119	72	6	3.7	0.9	1.25	2.1	28	0.535714	15	5.94	86	5.7	3	3	0	2.66667
4682	0	41	1	177.9	80.5	25.4	133	86	6.07	6.49	1.46	1.46	4.19	35.8	0.536313	19.2	4.5	79.2	6.9	3	2	0	2.00411
808	0	31	1	172.5	88.6	29.8	133	72	5.65	4.56	1.08	1.16	2.81	60.4	0.536424	32.4	7.95	90	4.9	3	3	0	3.13758
8398	1	40	2	163	60	22.6	117	78	6.5	4.43	3.39	1.13	2.47	85.7	0.536756	46	4.1	65.7	7.2	3	3	0	2.2642
3419	0	44	1	171	77	26.3	105	63	5.65	6.22	2.61	2.1	3.04	61.1	0.536825	32.8	4.08	61	5.2	1	2	0	3.17317
302	0	28	1	170.5	92.7	31.9	137	79	5.92	5.17	1.47	1.1	3.02	80	0.5375	43	5.25	78.9	5.54	3	2	0	3.0089
5437	0	33	1	178	79	24.8	147	95	6.51	7.67	2.55	1.07	5.14	51.7	0.537718	27.8	5.87	80.9	6.58	3	3	0	3.44695
4123	0	37	1	169.5	74.4	25.8	104	66	5.63	5.72	2.33	1.11	3.78	59.5	0.537815	32	4.38	75.5	4.94	2	2	0	2.01232
82	0	22	1	174	104	34.4	157	78	6.06	5	1	0.99	3.26	171	0.538012	92	5.11	72	6.1	3	3	0	2.00684
7382	0	37	1	158.5	58.7	23.4	116	86	6	5.8	1.15	1.65	4.4	144.4	0.538089	77.7	4.3	75.3	5.5	3	2	0	2.54073
3354	0	28	1	160	67.5	26.4	126	75	6	4.7	1.14	1.34	2.72	75.8	0.538259	40.8	5.13	65	5.7	3	3	0	2.05886
235	1	31	1	172	96	32.4	145	79	6.07	4.72	1.23	1.89	2.8	39	0.538462	21	4.67	87	7.6	3	3	0	2.0178
809	0	33	1	180	96.5	29.8	130	77	5.8	4.15	1.28	1.16	2.44	52	0.538462	28	4.8	78.3	5.7	2	3	1	3.06366
2265	0	45	2	163	73	27.5	113	76	5.71	5.7	1.1	1.64	3.52	52	0.538462	28	4.7	74	5.7	3	3	0	2.10815
3253	0	54	1	177	83	26.5	131	89	5.7	3.76	1.57	1.12	2.27	39	0.538462	21	5.1	72	5.9	2	3	0	2.05065
5212	0	33	1	179	80	25	109	74	5.69	4.6	2.7	1.33	2.7	78	0.538462	42	4.76	86	5.5	3	3	0	2.26694
5079	1	52	1	171.5	73.8	25.1	135	57	6.41	4.05	0.94	1.08	2.59	58.3	0.538593	31.4	8.29	78.6	7.06	3	3	0	2.12183
5047	0	49	1	176	77.6	25.1	123	80	5.9	5.1	1.33	1.12	3.41	66.8	0.538922	36	4.3	71	4.5	3	3	0	2.74606
1407	0	62	2	154	67.8	28.6	126	72	6.15	7.15	2.08	1.29	4.67	48.4	0.539256	26.1	4.25	58.2	6.3	3	3	0	2.08624
4376	0	46	1	178	81	25.6	144	87	6.15	5.62	5.6	1	2.4	34.3	0.539359	18.5	4.94	80	5.74	1	3	0	2.05339
2175	1	37	1	168	78	27.6	123	95	6.49	4.65	1.34	0.89	2.93	44.3	0.539503	23.9	5.19	59.9	6.64	3	3	0	2.11362
2972	0	57	1	171	78	26.7	132	84	5.67	4	1.1	0.96	2.55	50	0.54	27	3.74	84	6.1	1	3	0	3.93155
4713	1	38	1	170	73	25.3	149	74	6.29	4.98	2.02	1.15	2	100	0.54	54	5.97	89	7.8	3	3	0	3.93429
6164	1	36	2	154.5	58	24.3	111	73	6.49	4.17	2.08	0.85	2.26	50	0.54	27	5.05	33.7	7.5	3	3	1	3.01711
6464	0	32	1	173	72	24.1	140	78	5.64	3.6	3	1.11	2.16	50	0.54	27	3.31	77	5.4	3	3	0	2.52156
9723	0	32	1	184	71.7	21.2	126	77	5.7	4.17	0.58	1.32	2.58	28.7	0.54007	15.5	4.57	71.1	5.67	3	3	0	2.11362
172	0	33	1	176	102	32.9	143	79	5.8	7	1.3	1.73	4.62	87	0.54023	47	3.68	81	4.8	3	3	0	2.43121
1296	0	33	1	166	79	28.7	140	77	5.93	3.9	2.7	1.28	1.58	74	0.540541	40	3.79	79	5.9	3	2	0	3.09925
7941	0	28	1	178.2	73	23	124	70	6.1	5.9	1.66	1.27	3.3	34.2	0.540936	18.5	4.6	84.3	5.3	3	3	0	2.0397
2869	0	39	1	178	85	26.8	120	77	6.48	4.9	0.9	1.22	2.71	61	0.540984	33	3.5	83	5.6	1	2	0	3.81383
5886	0	35	1	177.8	77.5	24.5	126	85	5.81	3.87	1.37	1.1	2.02	66.9	0.541106	36.2	5.51	77.7	5.9	1	1	0	2.98973
234	0	28	2	161	84	32.4	140	96	5.97	4.4	1.3	1.38	2.91	48	0.541667	26	3.29	49	6.28	3	3	0	2.02601
4170	0	34	1	180.5	83.8	25.7	120	73	6.4	5.38	11.86	1.03	1.74	180.6	0.542082	97.9	5.94	67.5	5.6	1	1	0	3.7755
1284	0	26	1	180	93	28.7	130	78	5.67	5.07	1	1.21	3.06	83	0.542169	45	3.91	71	6.6	3	2	0	3.97262
2458	0	51	1	177	85.5	27.3	121	81	6.6	5.36	1.04	1.59	3.33	50.9	0.54224	27.6	4.9	77.8	5.85	3	3	0	2.00411
98	0	26	1	172	101	34.1	134	75	6.5	3.36	1.38	1.17	1.66	59	0.542373	32	5.4	50	6.5	3	3	1	2.02053
1089	0	48	1	180	94.2	29.1	123	73	5.98	5	3.6	1.39	2.77	59	0.542373	32	5.65	95	6.6	3	2	0	3.99726
3672	0	39	1	169	74.5	26.1	109	81	5.94	5.7	1.7	1.66	3.32	59	0.542373	32	6.46	99	5.3	3	2	0	3.04449
4264	0	35	1	170	74	25.6	125	71	5.61	4.1	0.7	1.17	2.64	59	0.542373	32	4.23	88	5.5	3	3	0	4.04381
5137	1	36	1	166	69	25	158	77	6.35	4.46	1.3	1.63	2.61	142.7	0.542397	77.4	3.92	66.9	12.45	1	3	0	4.0794
2950	0	53	1	170	77.5	26.8	144	89	6.05	5.05	4.29	1.16	2.58	56.6	0.542403	30.7	3.09	80	5.35	1	3	0	2.00137
2716	0	33	1	174	81.7	27	106	63	5.88	6.11	1.55	1	4.17	38.7	0.542636	21	4.1	75.9	5.6	3	3	0	2.48049
2238	1	52	1	178	87	27.5	118	72	5.73	4.8	3.7	1.26	2.8	35	0.542857	19	3.86	80	7	2	2	0	2.93771
4553	0	53	1	163	67.5	25.4	116	84	6.5	6.58	4.93	1.21	3.31	35	0.542857	19	5	77.9	5.98	1	3	0	5.01574
3991	0	38	1	176	80	25.8	155	100	5.73	4.2	2.7	0.96	2.74	116	0.543103	63	3.59	46	6.1	3	3	0	4.25462
1395	0	62	2	159.3	72.7	28.6	157	104	5.69	4.24	1.49	1.75	2.53	50.8	0.543307	27.6	4.65	58.5	4.69	3	3	0	2.36003
3214	0	49	1	162.5	69.9	26.5	144	83	5.83	6.04	5.85	1.28	3.24	46	0.543478	25	5.16	71	4.5	3	3	0	3.01985
4613	1	38	1	174	77	25.4	107	74	5.89	3.54	1.95	0.86	2.05	42.5	0.543529	23.1	3.67	76.2	9.64	1	3	0	2.99247
292	1	49	1	173.5	96	31.9	134	88	5.77	4.58	5.1	1.12	2.22	69.9	0.543634	38	4.54	81.7	7.25	3	3	0	4.54757
4920	0	32	2	158	63	25.2	155	109	5.74	4.93	2.4	1.48	2.96	38.8	0.543814	21.1	3.23	56.3	4.5	3	3	0	2.22313
268	0	28	1	180	104	32.1	156	88	6.14	5.4	0.9	1.31	3.31	57	0.54386	31	4.48	93	5.7	1	3	0	3.15674
8552	0	51	1	181	73.5	22.4	101	73	6.08	5.15	0.96	0.98	3.28	57	0.54386	31	6.57	88	5.2	1	2	0	4.91718
2619	0	27	1	169.5	77.9	27.1	126	68	5.9	4.25	1.47	1.04	2.5	35.8	0.544693	19.5	5.89	77.5	5.3	3	3	0	2.06434
8956	0	25	1	166	61	22.1	110	64	5.8	6.08	2.58	1.13	4	35.6	0.544944	19.4	4.51	96.1	5.4	3	3	0	2.0616
10	0	38	1	191.5	141.2	38.5	116	71	6.55	4.57	1.08	1.1	2.97	40.9	0.545232	22.3	4.52	53.2	6.7	1	2	0	2.16838
731	0	45	1	166	82.9	30.1	107	72	5.8	6.09	1.3	1.49	3.42	189.4	0.545407	103.3	5.8	65.7	5.3	2	2	0	2.00958
187	0	36	1	175	100	32.7	139	94	5.82	5	1.8	1.62	2.82	66	0.545455	36	5.69	77	6.6	1	2	0	3.16222
514	0	27	1	173.5	92.5	30.7	150	90	6	4.5	1.32	1.2	2.64	55	0.545455	30	2.72	68.2	5.42	3	3	0	5.28131
849	0	35	1	161	77	29.7	123	82	5.91	5.3	1.6	1.39	3.77	154	0.545455	84	5.72	101	6.7	3	3	0	3.90965
1937	0	53	1	172.9	83.2	27.8	124	88	5.74	6.09	2.95	1.01	3.64	44	0.545455	24	3.75	73	5.5	1	3	0	3.11841
2634	1	51	1	173	81	27.1	129	89	6.1	4.06	1.48	1.44	2.18	33	0.545455	18	4.6	91	7.2	1	2	0	2.00684
3062	1	34	1	185.5	91.4	26.6	115	79	6.28	4.43	0.93	0.88	1.82	88	0.545455	48	4.3	68	7.5	3	2	1	4.58042
4630	1	61	1	173	76	25.4	139	79	6.9	4.8	1.8	1.36	3.05	55	0.545455	30	6.6	99	7.32	3	3	0	2.71047
9227	0	28	1	174	66	21.8	162	71	5.79	4.4	1.4	1.42	2.76	22	0.545455	12	4.06	84	5.6	3	3	0	2.28884
5195	0	30	2	170	72.2	25	115	71	5.76	3.05	0.71	0.89	1.59	41	0.546341	22.4	5.97	63.1	5.29	3	3	0	2.73785
287	0	52	1	176.5	99.7	32	101	61	5.97	4.41	1.67	1.13	2.69	48.5	0.546392	26.5	2.67	59.1	5.6	1	3	0	2.20397
1586	0	32	1	189	101.1	28.3	114	68	6.09	4.86	5.25	1.17	2.58	55.8	0.546595	30.5	5.69	76.9	5.8	3	3	0	2.16564
6830	0	34	1	164	64	23.8	148	91	6.1	3.49	1.9	1.11	1.79	75	0.546667	41	5.19	89	5.7	3	3	0	3.00342
542	0	33	1	178	97	30.6	115	68	5.91	5.32	4.94	0.9	2.96	64	0.546875	35	7.2	81	5.7	3	3	0	3.97262
676	1	30	1	173	90	30.1	134	72	6.32	5.42	3.14	1.06	2.92	64	0.546875	35	3.22	76	8.6	3	3	0	4.06023
3971	0	51	1	169	74	25.9	141	107	5.77	4.9	1.9	1.7	2.91	64	0.546875	35	6.03	103	4.95	2	2	0	2.01232
6270	0	40	1	175	74	24.2	117	78	6.06	2.58	0.41	1.25	1.47	64	0.546875	35	5.75	74	6	3	3	0	4.06297
3548	0	36	1	187.6	92.2	26.2	121	77	5.78	5.53	4.44	0.93	3.04	63.8	0.547022	34.9	4.68	68.9	5.4	1	3	0	2.85558
799	0	42	1	165	81	29.8	137	88	6.44	4.97	1.5	1.41	2.76	53	0.54717	29	6.29	70	6.9	1	2	0	4.87611
3558	0	43	1	169.5	75.4	26.2	113	60	5.81	4.13	0.91	1.08	2.61	37.1	0.54717	20.3	4.87	49	6.5	3	2	0	2.51882
3625	0	46	1	164.9	70.9	26.1	106	75	5.6	5.06	1.92	1	2.85	53	0.54717	29	5.88	88.2	5.42	3	3	0	4.47365
27	0	37	1	165.5	99.8	36.4	132	82	6.51	5.25	1.84	1.17	3.04	114	0.547368	62.4	4.73	61.7	5.3	2	2	0	5.00753
100	1	50	1	169	97	34	139	87	6.65	4.2	1.7	1.73	2.13	84	0.547619	46	3.38	85	11.1	3	2	0	4.04654
2398	0	39	1	172	81	27.3	127	85	5.83	8.5	6.5	1.5	5.32	42	0.547619	23	4.79	92	5.8	1	3	0	3.48528
1504	0	55	1	169.5	81.5	28.4	146	99	5.6	4.97	1.76	1.04	3.11	76.3	0.547837	41.8	6.7	65.7	6.21	1	3	0	2.24504
9659	0	42	2	160	54.5	21.3	115	85	5.69	4.61	0.92	1.17	2.89	82.5	0.547879	45.2	2.96	49.9	5.7	3	3	0	2.04244
2299	0	26	1	174	83	27.4	151	82	5.73	4.22	2.39	0.92	2.57	73	0.547945	40	5.22	75	5.6	3	3	0	3.90965
392	0	47	1	176	97	31.3	116	87	6.32	6.89	4.09	1.21	4.42	58.2	0.54811	31.9	5.66	95.6	5.4	1	3	0	2.54346
3376	0	37	1	171	77	26.3	116	76	6.17	4.93	1.41	1.16	3.08	62	0.548387	34	6.87	72	5.8	1	3	0	4.90897
7753	0	62	1	164	62	23.1	134	79	5.74	4.7	2.2	1.19	2.72	31	0.548387	17	8.4	97	6.5	3	3	0	2.94319
7313	0	34	1	165	64.1	23.5	130	76	5.82	4.24	0.92	1.06	2.45	48.5	0.548454	26.6	6.04	91.4	4.99	3	3	0	2.00958
533	0	37	2	152	71	30.7	121	81	5.72	5.24	1.99	1.28	3.08	76.5	0.54902	42	4.1	64	5.43	3	3	0	2.08898
8065	0	46	1	165.5	62.8	22.9	160	102	6.05	5.04	1.24	1.4	3.07	49.7	0.549296	27.3	3.94	78.2	5.2	3	3	0	2.0616
4012	1	37	1	167	72	25.8	107	81	6.55	4.05	1.1	1.46	2.12	91	0.549451	50	4.64	62	13.5	3	3	0	3.86858
4084	0	30	1	171.5	75.8	25.8	127	74	6	4.48	6.26	0.8	1.79	30.2	0.549669	16.6	7.4	82.9	5.9	1	3	0	2.23135
823	1	40	1	171	87	29.8	138	79	6.5	5.1	1.41	1.46	3.47	80	0.55	44	6.8	74.3	10.7	3	2	0	2.25051
1593	0	30	1	166	78	28.3	128	76	5.86	3.7	1.7	1.21	2.11	40	0.55	22	4.53	85	5.8	3	3	0	2.04791
3048	0	44	1	182	88.5	26.7	122	84	5.9	5.66	1.44	1.38	3.87	60	0.55	33	4.12	86	5.34	3	3	0	2.00958
5873	0	50	1	166	67.5	24.5	125	79	6.1	4.83	1.2	0.74	3.19	40	0.55	22	5.4	66.7	5.1	3	3	0	3.31006
6012	1	45	2	162	64	24.4	146	82	6.19	3.7	2.3	1.26	2.13	40	0.55	22	5.15	46	7	3	3	0	3.69336
8313	0	41	2	150	51	22.7	132	96	6.09	4.8	0.7	1.52	3.08	40	0.55	22	3.02	58	5.2	3	3	0	2.04517
4076	1	53	1	170	74.7	25.8	99	66	6.06	8.24	3.9	1.66	3.21	24.9	0.550201	13.7	4.1	75.2	11.87	1	3	0	2.39288
2856	1	50	1	171	78.5	26.8	105	72	6.7	4.87	2.08	1.08	2.91	37.8	0.550265	20.8	3.98	87.2	8.2	2	3	0	4.0219
1220	0	30	1	163.4	77.2	28.9	111	73	5.81	6.5	1.36	1.1	4.23	35.6	0.550562	19.6	5.87	84.5	5.74	3	2	0	2.0616
2509	0	37	1	166	75	27.2	106	76	5.78	5.9	5.6	1.64	3.6	89	0.550562	49	5.86	87	6.4	3	3	0	2.19302
113	0	25	1	179	108.5	33.9	153	77	6	5.17	1.41	1.39	3.21	62.8	0.550955	34.6	3.8	71.6	5.19	3	3	0	2.27515
5531	0	45	1	173.5	74.5	24.7	128	77	6.03	5.65	2.06	0.89	3.11	49	0.55102	27	4.75	76	5.7	1	3	0	4.96099
8331	0	32	1	168	64	22.7	119	61	5.77	4.7	1.8	1.42	3.1	49	0.55102	27	4.31	92	5.2	1	3	0	2.00684
3986	0	56	1	176.5	80.5	25.8	126	87	6.12	4.28	1.64	0.91	2.39	58	0.551724	32	4.97	67	6.1	3	3	0	4.93087
6670	0	63	1	169.5	68.6	23.9	111	83	5.97	5.82	2.03	0.98	3.66	58	0.551724	32	5.76	75	6.2	1	3	0	3.97536
787	0	49	1	165.5	81.9	29.9	150	93	6.2	5.1	1.29	1.44	3.35	35.7	0.551821	19.7	6.2	84.9	6.4	1	3	0	2.15195
7310	0	36	1	165	64	23.5	119	70	5.6	4.72	2.44	1.11	2.8	36.6	0.551913	20.2	4.5	64.4	5.3	3	3	0	2.02327
7392	0	42	1	189.5	84.1	23.4	114	76	5.68	4.45	1.75	0.93	2.65	27.9	0.551971	15.4	5.14	87.9	6	3	2	0	2.26146
307	0	30	1	179	102.3	31.9	165	72	5.7	3.9	1.35	1.04	2.13	44.2	0.552036	24.4	4.3	73.8	5.2	3	2	0	2.03422
6517	0	28	1	176	74.5	24.1	128	82	5.6	2.78	0.62	1.16	1.67	39.3	0.552163	21.7	7.2	80.6	5.2	3	3	0	2.01232
568	0	29	1	165	83	30.5	129	73	5.6	5.4	1.2	1.3	3.24	38	0.552632	21	4.02	82	5	3	2	0	3.03901
1519	0	33	1	176	88	28.4	155	112	5.95	5.2	4	1.56	3.22	76	0.552632	42	4.2	73	5.82	3	3	0	2.03422
3451	0	32	1	163	70	26.3	126	82	5.86	4.1	0.6	1.38	2.52	38	0.552632	21	3.6	95	5.1	3	2	0	2.24504
8256	0	50	2	157	56	22.7	130	80	5.69	5	1	1.15	3.23	38	0.552632	21	7.7	61	5.6	3	3	0	3.92882
8431	0	51	1	165.5	61.9	22.6	129	82	6.49	5.09	2.13	0.97	3	41.8	0.552632	23.1	4.16	71.2	5.9	1	3	0	2.00684
937	0	41	1	172.9	88.3	29.5	154	85	5.86	5.21	7.02	0.85	1.67	51.7	0.553191	28.6	6.04	80.3	5.1	3	3	0	2.12731
1507	0	26	1	169.5	81.5	28.4	141	77	5.9	4.21	0.49	1.48	2.67	43.2	0.553241	23.9	7.07	71.3	5.52	3	3	0	2.13005
6173	1	59	2	154.5	58.1	24.3	138	75	6.13	6.4	1.85	1.49	3.9	156.7	0.553287	86.7	4.68	60.6	5.5	3	3	0	2.91307
555	0	39	1	177	95.8	30.6	114	77	5.85	5.03	4.11	1.03	2.63	62.1	0.553945	34.4	2.6	70.9	5.4	1	3	1	2.00411
5208	0	34	1	168	70.5	25	119	71	5.88	6.83	1.59	1.07	4.27	49.1	0.553971	27.2	3.9	75	4.89	3	2	0	2.3655
35	0	54	1	167	100	35.9	132	102	6.7	4.35	2.26	1.2	2.44	83	0.554217	46	5	80.3	5.6	3	3	0	4.08214
1388	0	45	1	182	94.7	28.6	122	81	6.15	4.59	1.35	0.86	2.7	90.2	0.554324	50	3.97	65.8	6	3	3	0	2.75702
1500	1	40	1	169	81	28.4	143	87	6.51	5.09	4.15	0.98	2.85	64.4	0.554348	35.7	4.98	80.5	7.7	3	3	0	2.33265
83	0	37	1	172.5	102.1	34.3	138	99	6.06	6.52	1.95	1.17	4.05	128	0.554688	71	4.3	66	4.8	1	2	0	4.08214
1540	1	50	1	168	80	28.3	136	103	6.72	3.7	0.7	1.24	2.29	128	0.554688	71	3.77	85	10.3	3	2	0	4.02738
3627	0	42	1	175	80	26.1	121	68	6.26	6.11	1.74	0.99	3.66	33.5	0.555224	18.6	4.2	90.4	5.5	3	3	0	4.16975
1325	0	33	1	174.5	87.5	28.7	147	83	6.5	5.64	0.67	1.61	3.46	48.8	0.555328	27.1	4.8	84	4.2	1	3	0	2.20397
192	0	31	1	174	99	32.7	121	83	5.6	5.75	2.04	1.19	3.37	64.8	0.555556	36	4.8	95	4.5	1	3	0	2.05886
2665	0	51	1	171	79	27	150	103	5.71	5.8	3.3	1.34	3.33	90	0.555556	50	4.92	75	5.7	3	3	0	3.88775
6664	0	33	1	172.5	71	23.9	127	77	6.1	6.49	14.31	1.12	1.8	45	0.555556	25	5.9	77.7	4.8	2	3	0	4.06571
7543	0	35	1	163	62	23.3	118	77	5.82	4.88	1.67	1.05	2.54	45	0.555556	25	3.76	97	5.6	1	3	0	2.05613
7784	0	34	1	169.5	66.5	23.1	107	70	5.7	4.97	0.99	1.08	3.3	54	0.555556	30	5.2	85.5	4.91	3	2	0	2.26146
9544	0	49	1	173	64	21.4	141	98	5.88	4.3	1.1	1.1	2.47	54	0.555556	30	6.46	64	5.3	3	3	0	4.82957
9496	0	43	1	174	65	21.5	120	80	6.02	5.98	2.98	1.79	3.36	41	0.556098	22.8	7.06	90.1	6.07	3	3	0	2.49144
3910	1	44	1	180	84	25.9	125	76	6.16	5.59	8.46	1.05	1.75	75.7	0.556143	42.1	5.95	80.6	7	3	3	0	3.06913
4059	0	38	1	175	79.1	25.8	131	85	5.69	6.27	2.98	1.25	3.76	54.3	0.556169	30.2	2.8	85.4	5.92	3	3	0	2.91034
538	1	35	1	174	92.5	30.6	121	82	6.73	5.4	9.37	0.94	2.24	158	0.556962	88	3.63	73	14.8	1	3	0	5.01574
1195	0	34	1	167.5	81.2	28.9	132	98	5.96	6.49	3.34	1.63	3.39	70	0.557143	39	5.6	68	4.97	3	3	0	3.05544
5327	0	51	1	170	71.9	24.9	135	91	6.3	5.39	2.17	1.15	3.05	61	0.557377	34	4.6	74	6.5	3	2	0	2.99795
6394	0	34	1	172	71.3	24.1	123	77	5.77	4.55	5.07	1.38	2.13	61	0.557377	34	5.98	96	5.1	3	2	0	4.89528
529	0	44	1	164	82.5	30.7	121	84	5.8	5.59	4.52	1.4	3.23	99.2	0.55746	55.3	6.1	86.3	5.18	1	3	0	2.57632
10815	0	29	2	161	50	19.3	100	64	5.88	2.79	1.24	1.17	1.52	264.1	0.557743	147.3	4.39	41.3	4.9	3	3	0	2.89391
7213	0	35	1	180	76.2	23.5	125	73	5.86	3.82	0.54	1.34	2.33	59.5	0.557983	33.2	6.13	68.5	4.8	3	3	0	3.70705
8195	1	47	2	161.5	59.5	22.8	128	95	6.8	4.79	1.02	1.46	2.94	43.9	0.558087	24.5	4.34	59.2	9.6	3	3	0	2.06434
1533	0	59	1	171	83	28.4	109	73	5.9	5.48	1.56	1.44	3.24	43	0.55814	24	6.7	85	5.8	1	3	0	2.00411
5453	0	29	1	172	73.5	24.8	135	76	5.74	6.15	4.47	1.25	3.51	43	0.55814	24	5.27	96	5.5	3	3	0	2.99795
6853	0	48	1	169	68	23.8	118	80	5.67	5.7	4.5	0.89	3.05	43	0.55814	24	4.64	96	5.1	3	3	0	2.83641
2600	0	51	1	169.4	77.7	27.1	117	74	6	4.6	1.27	1.2	2.81	28.3	0.558304	15.8	5.6	68.7	6.7	3	3	0	2.32717
635	0	35	1	176	94	30.3	126	88	6.3	4.68	2.36	1.33	2.51	34	0.558824	19	6.8	55	5.9	3	3	0	2.01506
757	0	27	1	179	96	30	139	82	5.81	3.8	1.5	1.21	2.28	34	0.558824	19	6.12	94	5.9	3	3	0	2.27242
734	1	48	1	171.5	88.5	30.09	139	108	5.92	6.14	2.53	1.18	3.98	68.7	0.558952	38.4	3.13	90.3	4.97	3	3	0	2.02601
242	0	66	1	182	107	32.3	131	87	5.74	5.25	2.5	0.83	3.54	59.2	0.559122	33.1	5.65	87.3	5.54	1	3	0	3.2334
10236	0	26	1	171	60	20.5	145	84	5.72	4.4	0.7	1.35	2.45	59	0.559322	33	4.87	81	5.2	3	2	0	2.02053
42	0	55	2	153	83	35.5	152	101	5.61	4.93	1.69	1.27	2.84	54.3	0.559853	30.4	5.55	59.5	5.49	3	3	1	4.05749
7659	0	46	1	162	61	23.2	126	75	5.7	5.09	2.47	1.6	2.85	25	0.56	14	4.8	78	5.5	1	3	0	2.1629
7359	0	34	1	169.5	67.1	23.4	114	70	5.62	5.78	2.7	1.09	3.51	61.6	0.560065	34.5	5.15	73.6	5.4	3	3	0	3.06639
5599	1	32	1	181	81	24.7	171	100	5.93	5.88	2.07	1.32	3.65	62.3	0.560193	34.9	3.07	79.7	7.7	3	3	0	2.88843
2662	0	28	1	180	87.6	27	138	83	6.04	5.99	4.23	1.35	3.28	41	0.560976	23	3.84	71	5.5	1	2	0	3.92882
3394	0	49	1	163	70	26.3	117	84	5.89	5.33	1.75	1.15	3.11	41	0.560976	23	5.77	90	5.7	3	3	0	3.92608
5522	0	47	1	168	70	24.8	113	67	5.68	4.21	1.02	0.83	2.39	82	0.560976	46	5.89	90	5.11	1	3	0	2.01232
137	0	34	1	176	103	33.3	162	93	5.71	3.93	6.88	1.28	1.64	98	0.561224	55	7.06	82	5.1	1	2	0	4.05476
6074	0	66	1	167	68	24.4	122	71	5.95	5.6	1.2	1.36	3.39	57	0.561404	32	6.3	74	5.8	1	3	0	2.05065
6441	0	54	1	176	75	24.1	138	95	5.75	6.3	2.7	1.58	3.59	57	0.561404	32	6.92	126	5.5	3	3	0	3.02259
1164	0	28	1	188	102.6	29	133	98	5.7	5.37	3.82	1.34	3.32	50	0.562	28.1	5.4	97	5.5	1	3	0	2.10541
2303	0	48	1	171.5	80.5	27.4	124	87	5.95	5.94	2.88	1.14	3.51	65.1	0.562212	36.6	3.74	83.9	6.39	3	3	0	3.84668
4537	0	33	1	172.5	76	25.5	123	90	6.05	6.04	1.11	1.67	3.85	61	0.562295	34.3	6.71	72.8	4.8	3	3	0	2.01506
349	0	46	1	185.5	108.4	31.5	128	94	5.84	5.59	3.71	1.05	3.08	48	0.5625	27	4.76	92	5.9	1	3	0	4.05202
8334	0	29	2	157	56	22.7	129	78	5.79	5.9	1	1.61	3.72	64	0.5625	36	3.48	57	5.22	3	3	0	2.00137
297	0	28	1	181.5	105	31.9	140	97	5.6	5.11	1.53	1	3.14	49.2	0.563008	27.7	4.99	80.3	4.98	3	3	0	3.90691
2319	0	55	1	166	75.4	27.4	117	77	5.91	6.2	2.47	1.11	4.57	47.6	0.563025	26.8	5.46	96.8	5.52	3	2	0	3.00068
480	0	36	1	164	83	30.9	128	92	5.94	6.05	5.72	0.96	2.9	56.3	0.563055	31.7	4.32	66	5.81	3	3	0	2.01232
4638	0	37	1	183	85	25.4	131	87	6.1	4.56	1.49	0.9	2.99	62.5	0.5632	35.2	5.2	71.6	4.92	1	3	0	2.26968
394	0	59	2	150.5	71	31.3	138	74	6.46	4.46	1	1.24	3.07	112.2	0.56328	63.2	4.34	52.5	5.99	3	3	0	2.32717
970	0	36	1	171	86	29.4	117	73	5.61	6.4	2	1.89	3.86	71	0.56338	40	4.16	93	5.5	3	3	0	2.91581
7035	1	47	1	166.3	65.6	23.7	127	75	6.4	5.3	1.32	1.65	2.67	37.8	0.563492	21.3	4.3	74.8	7	3	3	0	2.01232
322	0	41	1	183	106.3	31.7	124	86	6.15	5.68	3.55	0.95	3.15	78.4	0.563776	44.2	4.39	67.1	5.8	1	3	0	3.00616
2343	0	44	1	175	84	27.4	130	88	5.9	4.6	1.21	1.33	2.79	65.8	0.56383	37.1	6.2	74.63	5.65	3	2	0	2.10267
5578	0	25	1	169	70.5	24.7	130	68	5.69	4.37	1	1.56	2.43	69.7	0.563845	39.3	5.06	70.1	5.86	3	3	0	3.02259
2176	0	51	1	166	76	27.6	118	83	5.63	4.73	1.33	1.17	3.02	39	0.564103	22	4.98	72	5.9	1	3	0	2.11088
3202	0	37	2	167	74	26.5	142	70	6.1	6.2	1.3	1.67	2.99	39	0.564103	22	4.83	62	6.1	3	3	0	3.93977
7173	0	36	1	171	69	23.6	119	87	5.7	3.57	0.93	1.34	1.63	39	0.564103	22	4.7	72	6.2	2	2	0	2.0178
94	1	38	1	167	95	34.1	151	110	5.63	5.1	0.5	1.44	3.35	62	0.564516	35	4.01	104	7.8	3	1	0	4.11499
577	0	28	1	169	87	30.5	112	73	6.09	5.6	1.1	1.52	3.27	62	0.564516	35	4.99	100	5.7	3	3	0	2.05339
4	0	55	1	172.5	124.6	41.9	119	68	5.64	5.06	1.66	1.33	2.75	93.5	0.564706	52.8	7.93	62.3	4.7	3	2	0	3.6961
8140	0	38	1	177	71.7	22.8	107	73	5.84	4.73	2.33	1.2	2.59	38.6	0.564767	21.8	4.38	82.4	5.1	3	3	0	3.0527
613	0	37	1	179	97	30.3	127	73	5.78	2.9	1.7	0.83	1.71	69	0.565217	39	5.53	85	6.8	3	3	0	4.88159
740	0	40	1	175.5	92.5	30	115	75	5.86	5.01	7.32	1.68	2.14	92	0.565217	52	4.33	104	5.7	1	3	0	4.02738
2075	1	60	1	171	81	27.7	121	69	5.97	4.2	2.3	1.09	2.46	115	0.565217	65	4.57	95	7.5	1	1	0	2.09719
2095	1	40	1	173	83	27.7	139	78	6.68	6.3	3.6	1.76	3.67	46	0.565217	26	6.19	93	7.2	3	3	0	2.00958
4737	0	48	1	179.5	81.5	25.3	98	70	5.8	5.58	5.97	1.07	2.29	46	0.565217	26	7.7	95.7	5.7	1	3	0	3.24162
1007	0	32	1	167	81.7	29.3	123	94	6.12	4.48	1.55	1.27	2.91	99	0.565657	56	4.9	83	6.5	3	3	0	3.92608
7519	0	39	1	169.5	67	23.3	108	76	5.96	6.1	2.14	0.87	4.33	105.5	0.565877	59.7	4.48	76.3	5.6	1	3	0	2.19849
4791	0	37	1	173.5	76.5	25.3	124	78	5.61	4.24	2.22	1.16	2.53	34.1	0.565982	19.3	4.76	91	4.88	3	3	0	2.11362
888	1	54	1	174	89.5	29.6	143	87	6.22	4.8	1.1	1.19	2.98	106	0.566038	60	6.37	96	13.3	1	3	0	4.27652
2211	0	39	1	172	81.4	27.5	94	62	6.85	4.8	2.33	0.86	2.72	53	0.566038	30	6.54	74	6.6	1	2	0	3.92334
3177	0	52	1	166	72.9	26.5	119	75	5.74	6.15	3.49	0.62	3.57	53	0.566038	30	4.02	74	5.4	3	3	1	4.92813
2096	1	58	1	170	80	27.7	159	89	6.39	5.28	1.05	1.07	3.11	46.8	0.566239	26.5	6.29	66	7.1	1	3	0	2.00684
6487	0	27	1	174	73	24.1	131	78	5.73	4	1.2	0.94	2.6	37	0.567568	21	4.77	74	5.1	2	3	0	2.13826
6681	0	44	2	157	59	23.9	123	82	6.28	6.9	4.5	1.39	3.95	74	0.567568	42	4.46	61	5.7	3	3	1	3.718
825	0	34	1	169	85	29.8	146	102	6.54	4.7	3.2	1.35	2.69	81	0.567901	46	4.85	80	6.8	1	2	0	2.15743
7922	0	45	1	168	65	23	153	102	5.85	4.63	0.72	1.37	2.78	31.5	0.568254	17.9	6.52	81.5	6.4	3	2	0	2.15743
4932	0	70	1	169.5	72.5	25.2	146	78	5.69	5.06	1.18	0.91	3.06	67.2	0.568452	38.2	5.49	84.8	6.25	3	3	0	2.11636
440	0	33	1	172.5	92.5	31.1	132	89	5.83	5.27	2.72	1.05	3.27	19.7	0.568528	11.2	5.19	105.1	5.9	1	3	0	2.0835
5181	1	52	1	170	72.3	25	130	78	6.27	5.3	1.54	1.05	3	86.7	0.568627	49.3	7.72	56.6	7.3	3	3	0	2.96235
153	0	27	1	177.5	104.7	33.2	142	91	5.8	4.19	1.27	1.21	2.34	59.6	0.568792	33.9	6.3	90	5.6	3	1	0	2.08624
3193	0	32	1	167	74	26.5	118	72	5.8	4.5	0.9	1.13	2.99	58	0.568966	33	3.52	84	5.7	2	2	0	4.04107
7534	0	46	2	155	56	23.3	136	76	6.02	4.3	1.1	1.39	2.4	123	0.569106	70	3.76	66	5.9	3	3	0	2.10267
176	0	45	1	169	94	32.9	141	84	5.72	6.3	2.1	1.58	4	65	0.569231	37	4.59	84	5.4	3	3	0	2.03149
1403	0	61	1	172.5	85.1	28.6	167	89	5.75	5.08	3.16	1.04	2.38	49	0.569388	27.9	5.72	79.7	5.2	3	3	0	2.15743
518	1	39	2	159.5	78.1	30.7	132	84	5.97	4.36	1.55	1.21	1.76	50.4	0.569444	28.7	3.64	51.8	10.22	3	3	0	3.95072
1545	1	59	1	162.1	74.4	28.3	115	75	6.2	4.78	1.89	0.86	2.85	72	0.569444	41	4.08	70.4	6.2	3	2	0	3.72074
5085	0	30	1	185	86	25.1	133	81	5.8	4.08	1.7	1.11	1.93	31.7	0.570978	18.1	4.8	57.1	6.1	3	3	0	2.09446
416	0	58	1	165	85	31.2	126	90	6.34	6.13	2.59	0.92	3.8	80.2	0.571072	45.8	4.17	74.6	6.4	3	1	0	2.29432
351	0	60	1	167	87.8	31.5	124	75	6.11	5.79	3.73	1.11	3.18	63	0.571429	36	5.68	77	5.5	3	3	0	3.92882
431	0	37	1	171	91	31.1	134	80	5.92	3.4	2.1	1.23	1.73	49	0.571429	28	5.03	91	6.6	3	3	0	3.03628
485	0	49	1	171	90	30.8	133	89	5.68	5.4	3	1.12	3.48	42	0.571429	24	5.05	66	6.1	3	3	0	4.25736
560	0	46	1	167	85	30.5	129	97	5.7	5.23	2.62	0.92	3.27	49	0.571429	28	6.57	82	6.5	3	2	0	4.07118
1172	0	44	1	177	91	29	137	76	5.7	4.39	1.26	1.49	2.21	42	0.571429	24	4.5	71	5.1	3	2	0	2.01506
2280	1	43	1	167.5	77	27.4	128	73	6.8	5.83	1.91	1.11	3.41	49	0.571429	28	6.1	68.8	8.11	3	2	0	4.95825
7248	0	53	1	182	78	23.5	106	78	5.66	5.2	1.1	1.58	3.54	133	0.571429	76	5.09	102	6	2	1	0	2.91581
9685	0	29	1	164	57	21.2	124	71	5.6	5.41	1.04	1.15	3.26	35	0.571429	20	3.51	67	5.1	3	3	0	3.89322
10822	0	29	1	164	52	19.3	106	70	5.6	4.97	0.69	1.87	2.86	21	0.571429	12	4.9	81	6	3	3	0	2.10815
5969	0	32	1	166	67.5	24.5	130	71	5.7	3.87	0.64	1.32	2.51	39	0.571795	22.3	4.78	85	5	3	3	0	2.00411
4629	0	43	1	169	72.5	25.4	146	95	5.6	4.78	1.23	1.01	2.85	96.7	0.571872	55.3	4.25	68.1	5.1	3	3	0	2.7707
5677	0	41	1	171.5	72.6	24.7	123	72	5.86	6.14	2.3	1.06	2.71	61.8	0.572816	35.4	4.6	85.6	6.35	2	3	0	2.00958
379	0	30	1	164.5	85.1	31.4	132	83	5.93	4.08	1.4	1.22	2.42	67.7	0.573117	38.8	5.67	76.9	6	3	3	0	2.04791
4851	1	35	1	173	75.5	25.2	100	73	6.06	6.42	3.43	1.33	3.53	82	0.573171	47	4.66	65	8.1	3	2	0	3.9206
4055	0	37	1	175	79	25.8	131	59	6.32	4.65	2.95	1.07	2.52	65.4	0.573394	37.5	3.84	77.3	6.3	3	3	0	2.94319
1034	1	47	1	176	90.8	29.3	130	82	6.37	4.86	3.66	1.32	2.41	39.4	0.573604	22.6	4.15	60.4	7.73	2	2	0	2.01232
680	0	55	1	168	85	30.1	135	82	5.74	2	1.7	1.54	1.44	61	0.57377	35	6.09	73	6.2	1	1	0	3.93429
5172	0	34	1	171	73	25	125	89	5.7	4.3	1.2	1.3	2.64	61	0.57377	35	5.01	68	4.8	3	3	0	3.0308
678	1	40	2	162	79	30.1	132	88	6	5	0	1.19	3.16	54	0.574074	31	4	43	6.7	3	3	1	4.01643
2648	0	43	1	171	79	27	125	76	5.67	4.53	2.18	1.11	2.27	54	0.574074	31	6.08	62	5.6	3	3	0	4.08761
9203	0	33	1	180	71	21.8	123	72	6.1	3.5	0.8	1.08	2.17	54	0.574074	31	4.46	102	4.6	3	2	0	2.91581
833	0	33	1	171	87	29.8	124	82	6.43	5.29	1.76	1.3	3.23	85	0.574118	48.8	3.67	66.7	6.23	3	3	0	2.04244
3517	0	53	1	168	74	26.2	115	87	5.62	5.1	1.5	1.28	3.04	148	0.574324	85	3.22	87	4.8	1	3	0	3.8412
6122	0	39	1	182.8	81.1	24.3	118	76	6.1	5.2	1.13	1.17	2.92	47	0.574468	27	5.6	77.1	5.97	3	1	0	4.00274
9072	0	36	1	173	65.8	22	123	80	5.63	4.88	0.8	1.29	3.08	47	0.574468	27	5.69	70	5.54	3	2	0	2.01232
3238	0	29	1	176	82.2	26.5	137	72	5.7	5.62	3.84	1.31	2.05	36.9	0.574526	21.2	6.1	71.1	4.6	3	3	0	2.20397
861	0	34	1	174	90	29.7	134	78	5.67	4	2.1	1.06	2.15	40	0.575	23	4.67	104	4.8	1	3	0	2.89117
8338	0	35	1	175.5	69.5	22.6	114	76	5.9	6.11	0.94	1.31	3.63	40	0.575	23	7.43	104	6.2	1	2	0	4.93634
5805	1	64	1	165	67	24.6	156	72	6.51	4.16	2.61	1.04	2.32	41.9	0.575179	24.1	4.51	66.4	9	3	3	0	2.03149
272	0	37	2	161.5	83.8	32.1	178	103	6.32	4.45	2.02	1.06	2.24	60.3	0.575456	34.7	3.86	57.6	5.93	3	3	0	2.39836
9057	0	38	1	163.8	59.1	22	118	70	5.6	4.7	1.01	1.56	2.69	35.1	0.575499	20.2	3.6	84.8	4.7	3	2	0	2.09719
1731	0	54	1	175	86	28.1	143	83	5.7	4.22	2.51	1.21	2.18	33	0.575758	19	6.2	103	6.4	1	3	0	2.05339
3162	0	34	2	160	68	26.6	129	73	5.61	4.3	1.4	1.35	2.69	66	0.575758	38	6.25	72	5.54	3	3	0	2.02053
3390	0	52	1	170	76	26.3	100	64	5.67	4.97	0.76	1.22	2.97	33	0.575758	19	6.34	80	5.3	3	3	0	3.95072
5241	0	52	1	179	80	25	128	89	5.9	4.27	1.31	1.51	2.31	33	0.575758	19	4.5	64	6.7	1	3	0	2.05065
1660	0	40	1	172	83.5	28.2	102	63	5.6	4.89	3.96	1.34	2.72	71.2	0.575843	41	4	66.6	5.38	3	3	0	2.00684
3125	0	37	1	168	75	26.6	131	87	5.94	6.31	2.33	1.59	3.8	108.3	0.576177	62.4	4.27	78.5	5.54	1	2	0	2.39562
5284	1	54	1	169	71	24.9	121	93	6.49	6.65	14.36	1.12	2.64	59	0.576271	34	10.34	69	7.9	1	3	0	4.06845
2620	1	46	1	185.5	93.1	27.1	121	82	6.1	4.54	1.05	1.41	2.58	51.7	0.576402	29.8	4.67	87.3	7.4	3	3	0	2.05886
2791	0	36	1	166	74	26.9	114	68	5.91	6.47	2.57	0.94	4.66	54.3	0.576427	31.3	4.5	66.4	5.38	1	3	0	3.03628
3709	0	27	1	162	68.5	26.1	115	69	6.2	5.81	1.53	1.33	3.88	52.7	0.57685	30.4	7.49	76.7	5.73	3	3	0	2.16564
293	0	33	1	174.5	97	31.9	120	79	5.9	3.58	1.16	0.9	1.91	78	0.576923	45	4.25	82	5.6	3	3	0	4.03285
1086	1	47	1	169.5	83.5	29.1	100	76	5.96	5.64	3.84	1.8	3.04	52	0.576923	30	5.3	73	13.5	1	3	0	4.05202
4352	0	34	1	171	75	25.6	120	77	5.87	5	1.5	1.34	3.35	104	0.576923	60	3.04	87	5.2	3	2	0	2.23135
7216	0	47	1	174	71	23.5	113	81	6.27	4.3	1.4	1.15	2.39	52	0.576923	30	4.97	96	6.3	3	2	0	3.52635
493	1	33	1	165	84	30.8	144	74	6.85	4.71	1.86	1.01	2.72	40.9	0.577017	23.6	7.42	68.8	7.6	3	3	0	3.65777
2691	0	44	1	173.9	81.6	27	112	86	6.3	5.32	3.02	1.38	2.81	44.7	0.577181	25.8	5.5	84.5	5.29	1	2	0	2.96235
8404	0	30	2	158	56.5	22.6	107	59	5.9	5.49	1.15	1.39	3.18	29.8	0.577181	17.2	3.43	60	4.94	3	3	0	2.15195
9706	0	33	1	165	57.6	21.2	127	70	5.77	5.45	4.41	1.15	2.81	59.6	0.577181	34.4	9.08	77.2	4.87	3	3	0	2.87474
991	0	45	1	170.5	85.5	29.4	121	83	5.66	3.85	2.75	1.17	1.94	32.9	0.577508	19	4.99	91.2	6.02	1	3	0	2.02053
872	1	44	1	162	78	29.7	122	89	6.7	5.35	1.81	1.57	3.44	80.5	0.57764	46.5	3.7	59.4	7.51	3	3	0	2.06982
1788	0	47	1	167.5	78.5	28	127	81	6	5.76	4.07	1.02	3.39	61.8	0.57767	35.7	5.83	63.92	6.4	1	3	0	2.59001
5528	0	34	1	167	69	24.74	166	91	5.68	5.81	1.81	1.79	3.59	50.2	0.577689	29	3.85	74	5.7	1	1	0	2.31896
86	0	35	1	175	105	34.3	130	80	5.78	4.5	2.1	1.3	2.26	45	0.577778	26	5.68	65	6	1	1	0	2.05613
718	0	26	1	169	86	30.1	151	86	5.9	5	2.5	1.4	2.9	45	0.577778	26	5.3	99	5.2	3	2	0	2.15743
1345	0	50	1	169	82	28.7	154	109	5.61	5.1	2.8	1.43	3.05	45	0.577778	26	5.59	89	6.1	1	3	0	2.03149
6539	0	45	1	169	68.5	24	112	87	5.8	4.59	1.04	0.84	2.55	45	0.577778	26	4.1	72.7	5.8	3	3	0	4.15058
6554	0	39	1	175.5	74	24	102	64	5.67	3.9	1.67	0.7	2.35	45	0.577778	26	6.7	110	5.3	1	3	0	3.9206
902	1	65	1	171	86.5	29.6	143	69	6.6	5.54	1.22	0.96	3.3	79.4	0.578086	45.9	5	70.3	6.67	3	3	0	2.987
1025	1	39	1	174	88.7	29.3	153	98	6.56	3.68	1.24	0.94	2.73	123.1	0.578392	71.2	4.5	70.4	7.5	3	3	0	2.09446
2511	0	34	1	177	85.3	27.2	121	73	6	6.49	3.06	1.01	4.09	32.5	0.578462	18.8	5	83.2	6	1	3	0	2.13552
4064	0	41	1	170	74.5	25.8	148	87	5.82	6.17	1.87	1.36	3.52	63.4	0.578864	36.7	3.75	64	5.81	1	3	0	2.75428
263	0	25	1	169	92	32.2	161	85	5.86	4.8	2.8	1.1	2.45	38	0.578947	22	4.11	86	6.4	3	2	0	2.01506
3735	0	35	1	166	72	26.1	133	89	5.65	6.2	4.8	1.59	3.57	57	0.578947	33	4.13	82	5.3	3	3	0	2.0178
4651	0	38	1	156	61.9	25.4	107	69	6.21	5.8	1.11	1.13	3.72	67.7	0.579025	39.2	6.18	68.9	5.02	1	3	0	2.08624
9710	0	29	1	162.5	56.1	21.2	108	78	5.69	4.63	1.05	1.21	2.61	54.2	0.579336	31.4	5.38	74.8	4.79	3	2	0	2.68309
373	1	34	1	172	93	31.4	168	127	6.08	4.8	1.7	1.36	2.93	50	0.58	29	3.17	66	8.9	3	3	0	2.96783
6315	0	42	1	164.5	65.4	24.2	113	80	6.18	7.56	2.19	1.55	3.51	50	0.58	29	5.32	61.8	6.7	3	2	0	2.95414
1889	0	36	1	163	74	27.9	141	79	5.63	6.1	2.6	1.61	3.66	81	0.580247	47	3.81	96	5	3	3	0	2.03149
7737	0	45	1	168.5	65.5	23.1	114	70	5.72	3.9	1.58	1.58	1.95	47.9	0.580376	27.8	3.46	72.5	5.6	3	3	0	3.12389
3597	0	29	1	167	73	26.2	116	73	6	5.57	1.87	1.89	3.53	31	0.580645	18	4.6	74	5.8	3	3	0	2.02875
4109	0	31	2	166	71	25.8	125	82	5.62	5.5	1.7	1.06	3.84	31	0.580645	18	4.67	50	4.9	3	3	0	2.05613
9515	0	37	1	171	63	21.5	138	90	6.33	5.6	1.36	1.45	3.71	31	0.580645	18	5.67	67	6.8	3	3	0	2.07529
6907	0	33	1	176	73.8	23.8	117	72	5.93	5.06	0.82	2.34	2.59	26	0.580769	15.1	6.03	71.7	5.39	2	2	0	2.01232
1336	0	32	2	153	67.3	28.7	126	79	6	3.91	1.65	1.26	2.14	30.3	0.580858	17.6	4.11	61	5.8	3	3	0	2.11636
2642	1	50	1	183	90.5	27	122	75	6.4	4.66	0.71	1.46	2.68	47.5	0.581053	27.6	5.56	70.2	9.9	3	3	0	4.95277
3118	0	45	1	170.5	77.5	26.6	115	60	5.98	5.65	3.93	1.21	3.6	49.9	0.581162	29	5.43	93.2	5.2	1	3	0	2.58453
2495	0	34	1	180	88	27.2	118	69	5.65	3.54	2.23	1.59	1.48	67.1	0.581222	39	6.09	89.5	4.7	3	3	0	2.70226
853	0	52	1	172	88	29.7	125	91	6.07	5.7	1.3	1.04	3.92	43	0.581395	25	4.89	75	5.9	3	2	1	3.71253
914	0	32	1	181	97	29.6	131	76	5.97	6.1	2	1.22	3.44	43	0.581395	25	4.87	101	6	1	3	0	2.07255
1273	0	33	1	181	94.5	28.8	156	105	6.22	5.59	2.33	1.08	3.27	68.8	0.581395	40	4.94	77.7	6.5	1	3	0	2.01506
1831	0	46	1	165	76	27.9	129	87	5.63	5.17	4.35	0.96	2.41	43	0.581395	25	6.37	81	6.1	3	3	0	4.92539
1236	0	44	1	171.5	84.7	28.8	153	74	5.89	4.84	1.29	1.2	2.89	81	0.581481	47.1	8.02	70.2	6.55	3	3	0	4.04654
2559	1	53	1	176	84	27.1	129	90	6.14	3.93	2.71	0.83	2.13	25.1	0.581673	14.6	3.82	80	12.17	3	3	0	3.84942
88	1	56	1	177	107	34.2	142	89	6.53	4.97	2.99	0.9	2.61	49.6	0.582661	28.9	4.3	94.4	11.11	3	3	0	5.06229
5067	0	40	1	180	81.3	25.1	133	76	5.86	6.36	2.16	0.75	4.61	63.5	0.582677	37	4.77	82	5.7	2	3	0	2.16564
1352	0	47	1	173	86	28.7	124	74	6.31	5.96	3.81	1.07	2.96	39.3	0.582697	22.9	8.21	83.9	5.8	1	3	0	2.00958
8345	0	55	1	163.5	60.5	22.6	131	80	5.6	3.98	0.7	1.08	1.99	338	0.58284	197	5.1	73.9	4.69	1	3	0	4.0794
33	0	48	1	171	105.3	36	160	70	5.86	4.9	3.15	1.5	3	72	0.583333	42	3.83	86	6.56	1	1	0	2.87748
135	0	31	1	177	105	33.5	128	75	5.72	4.9	1.6	1.1	2.84	36	0.583333	21	4.7	102	5.3	3	2	0	2.00137
1518	1	45	1	173	85	28.4	139	90	6.36	6.1	1.5	1.54	3.9	60	0.583333	35	4.58	87	7.4	3	3	0	2.03422
4962	0	53	1	173	75	25.1	162	102	5.89	5.15	1.28	0.93	3.24	60	0.583333	35	7.5	76	6.1	1	3	0	5.00205
5358	0	39	1	169	71	24.9	121	85	5.99	4.2	0.6	1.55	2.68	60	0.583333	35	6.08	74	6.6	3	2	0	2.1848
6471	0	48	1	171.5	71	24.1	118	76	5.66	5.7	2.5	1.48	3.39	36	0.583333	21	5.38	74	5.9	1	2	0	2.29706
3019	0	34	1	173.1	80.1	26.7	133	84	5.7	5.6	1.53	1.4	3.36	42.3	0.583924	24.7	6.89	81	6.1	3	2	0	2.06982
4545	1	52	1	176	79	25.5	111	84	6.9	5.29	2.37	1.59	3.23	113	0.584071	66	5.9	76.2	7.03	3	3	0	2.00958
1159	0	27	1	180	94	29	129	62	5.68	4.9	1.19	1.13	2.93	31.5	0.584127	18.4	5.03	89.8	5.3	1	3	0	2.25051
367	1	34	1	174	95	31.4	181	98	5.73	5.36	2.08	1.3	2.99	77	0.584416	45	4	85.6	7.1	3	2	0	4.95277
127	0	30	2	169	96	33.6	122	69	5.9	6	2.5	1.61	3.7	142	0.584507	83	3.35	79	6.1	3	3	0	2.05886
6105	0	41	1	172	72	24.3	135	71	5.7	5.26	4.85	0.72	2.92	53	0.584906	31	4.2	85.1	5.77	3	3	0	4.33402
7725	0	37	1	185	79	23.1	140	85	6	5.07	2.77	1	2.85	72.6	0.585399	42.5	3.46	69	6.87	3	3	0	3.44148
494	1	43	1	173.8	93.1	30.8	129	89	6.1	5.65	2.02	0.89	3.33	70	0.585714	41	3.4	62.1	7	2	3	1	3.1321
1521	0	34	1	170	82	28.4	127	80	5.62	5.86	1.92	0.45	3.45	59.4	0.585859	34.8	2.82	60.8	5.4	1	3	0	2.03149
6022	0	30	1	165	66.5	24.4	146	79	6.1	4.55	0.81	1.36	3.29	44.2	0.585973	25.9	7.2	100	6.49	3	3	0	3.04723
3584	0	49	2	161	68	26.2	133	82	6	4.56	1.16	1.56	2.2	29	0.586207	17	2.8	47	5.3	3	3	0	2.0616
4968	0	53	1	169	71.7	25.1	124	88	5.75	4.3	2	1.67	2.16	29	0.586207	17	5.97	80	5.7	2	2	0	4.82957
9732	0	45	2	161	55	21.2	109	75	5.6	4.75	0.43	1.59	2.31	58	0.586207	34	4.3	55	5.7	3	3	0	2.0616
316	0	45	1	170	92	31.8	127	94	5.98	4.3	1.4	1.32	2.7	75	0.586667	44	5.44	112	6	3	3	0	2.12731
2445	1	44	1	169	78	27.3	146	90	6.27	5.12	4.42	1.08	2.45	39.2	0.586735	23	4.07	78	11.8	3	2	0	2.05613
1551	0	37	1	173.2	84.9	28.3	108	76	5.82	6.19	3	1.14	3.61	74.3	0.58681	43.6	4.39	85	6.59	2	3	0	3.12115
1120	0	36	1	168	82	29.1	130	84	5.86	4.95	2.45	1.46	2.81	46	0.586957	27	4.85	81	6.2	3	3	0	2.03696
2180	0	40	1	162	72.5	27.6	129	81	6.3	5.62	3.06	1.18	3.14	64.4	0.586957	37.8	6.6	70.2	5.28	3	3	0	2.08624
2853	0	40	1	177.5	84.5	26.8	117	72	5.71	3.55	2.1	0.79	1.91	46	0.586957	27	3.8	78	5.9	3	3	0	4.05749
3629	1	39	1	168	73.8	26.1	141	83	6.51	5.69	1.5	1.41	3.48	46	0.586957	27	6.15	58	7.5	1	3	0	4.09035
7681	1	61	2	152	53.7	23.2	134	78	6.79	5.6	1.63	1.36	3.24	46	0.586957	27	6.44	56.7	8.2	3	3	0	2.04517
377	0	42	1	174	95	31.4	135	87	5.87	6.23	3.67	1.24	3.32	37.8	0.587302	22.2	4.24	68.7	5.1	1	1	0	2.36003
821	0	49	1	167.5	83.5	29.8	131	99	5.73	4.97	3.34	0.92	2.91	50.4	0.587302	29.6	6.51	92.6	6.1	3	3	0	2.33265
655	0	37	1	175	92.6	30.2	178	96	6.4	8.32	2.75	1.22	5.66	47.5	0.587368	27.9	5.11	83	6.8	3	3	0	2.34086
1113	0	53	1	170	84	29.1	120	86	6.9	3.48	3.68	0.75	1.49	67.4	0.587537	39.6	4.03	74.6	6.6	3	3	0	2.17933
2070	0	34	1	164.5	75	27.7	133	90	5.6	3.7	1.09	1.09	2.43	34.7	0.587896	20.4	4.3	73.1	5.02	3	2	1	2.19302
3478	0	36	1	165	71.6	26.3	121	85	6.1	4.51	1.11	1.41	2.68	63.1	0.587956	37.1	4.9	82.7	5.24	2	2	0	2.02875
1444	0	33	1	165	77.5	28.5	135	77	5.7	4.37	1.46	1.16	2.59	73.3	0.587995	43.1	4.7	76.9	5.49	3	3	0	2.28063
961	0	52	1	164	79	29.4	116	77	5.7	4.77	1.78	0.94	2.63	51	0.588235	30	5.4	77.5	5.4	3	3	0	3.05818
7103	1	42	1	183.5	79.5	23.6	131	77	6.6	6.32	4.03	1.14	3.63	51	0.588235	30	5.49	90	10.17	3	3	0	2.80903
8332	0	29	1	160	58	22.7	130	69	5.6	4.4	1.1	0.98	2.85	34	0.588235	20	6.28	80	5.7	1	3	0	2.00684
1766	0	40	1	171	82	28	126	72	5.94	5.3	2.99	1.01	3.21	46.4	0.588362	27.3	4.04	77.1	5.55	3	3	0	3.14579
2908	0	31	2	152	61.9	26.8	123	85	5.69	5.37	1.11	1.39	3.27	23.1	0.588745	13.6	4.74	47	5	3	3	0	2.28063
8478	0	53	1	172	66.5	22.5	119	80	5.8	5.06	0.7	1.45	3.01	73	0.589041	43	5.8	60.5	6.32	3	3	0	3.06092
40	1	27	1	177	111.5	35.6	131	77	5.76	5.41	1.74	1.51	3.52	54.1	0.589649	31.9	4.1	82.4	13.11	3	3	0	2.04517
4063	0	54	1	161	67	25.8	132	81	6.74	6.67	4.7	1.41	3.28	52.4	0.589695	30.9	5.12	68.6	6.96	1	1	0	2.75702
2679	1	53	1	171	79	27	146	85	6.1	3.7	1.3	1.22	2.25	39	0.589744	23	6.33	72	7.7	3	3	0	3.05818
6439	0	29	1	175	74	24.1	137	82	5.96	5.2	2.5	1.27	2.76	39	0.589744	23	4.75	88	5.5	3	3	0	3.02806
1093	1	39	1	161.5	76	29.1	135	89	6.11	4.94	1.65	1.04	2.82	61	0.590164	36	4.77	64	8.4	3	3	0	3.93429
7406	0	30	1	171.7	69	23.4	140	92	6.7	5.76	2.52	1.39	3.26	49.3	0.590264	29.1	4.15	64.4	5.26	3	2	0	2.08624
1589	0	64	1	166	78	28.3	144	94	6.18	5.53	1.91	1.31	3.29	54.7	0.590494	32.3	5.82	68.5	5.9	3	3	0	2.08898
749	0	31	1	176	93	30	132	70	5.68	4.9	2.3	1.32	3.02	44	0.590909	26	5.98	97	6	3	2	0	2.9514
1171	0	39	1	179	93	29	157	84	5.98	5.2	1.7	1.5	3.08	44	0.590909	26	5.27	92	5.31	3	3	0	2.0178
4952	1	36	1	169	72	25.2	133	74	6.82	4.4	2.7	1.37	2.64	66	0.590909	39	6	103	8.58	3	3	0	2.01506
5207	0	30	1	171	73	25	179	83	6.25	5.7	2.1	1.74	3.47	44	0.590909	26	3.94	92	6.2	1	3	0	2.38467
6098	0	47	1	178.5	77.3	24.3	123	74	5.68	4.43	1.04	1.01	2.48	44	0.590909	26	3.22	85	5.6	3	3	0	4.94456
9930	0	60	1	177.8	66.2	20.9	124	72	6.14	4.1	0.69	1.28	2.53	75.6	0.59127	44.7	4.37	58	6.1	3	3	0	3.12389
9388	0	55	1	175	66	21.6	103	61	5.76	3.53	0.87	1.29	1.7	43.8	0.591324	25.9	5.23	100.9	5.3	1	3	0	2.88843
4843	0	38	1	181	82.5	25.2	147	80	5.91	6.85	1.37	1.26	4.31	71	0.591549	42	8.54	108	5.8	3	3	0	4.00821
811	0	66	1	166	82	29.8	133	79	6.61	5.6	0.7	1.57	3.96	49	0.591837	29	6.89	99	6.8	3	3	0	3.01711
1776	0	40	1	171	82	28	108	74	5.78	3.8	2.8	1.2	1.79	49	0.591837	29	3.83	63.2	6.2	3	3	0	2.97057
3375	0	45	2	163	70	26.3	114	72	5.61	4.55	1.47	1.28	2.51	49	0.591837	29	3.61	47	5.5	3	3	0	4.92539
3815	0	60	1	172	77	26	114	81	6.03	3.96	1.9	1.29	2.48	49	0.591837	29	5.4	101	5.68	1	2	1	2.70773
4362	0	34	1	178	81	25.6	136	78	5.9	4.9	1.4	1.38	3.01	98	0.591837	58	5.43	87	5.3	2	2	0	2.15469
4892	0	59	1	165.5	68.9	25.2	117	69	5.67	4.81	2.04	0.99	2.63	61.3	0.59217	36.3	5.52	69.9	5.7	3	3	0	2.88022
7504	0	27	1	179	74.5	23.3	130	73	5.9	5.54	1.25	1.87	3.22	77	0.592208	45.6	5.9	77.8	4.9	3	3	0	2.81177
6357	0	36	2	158.5	60.9	24.2	97	61	5.6	3.96	0.81	1.41	2.19	40	0.5925	23.7	4.07	50	4.17	3	3	0	2.14648
748	1	43	1	172	88.7	30	135	67	5.92	6.06	2.88	1.62	3.54	85.4	0.592506	50.6	4.28	79.5	10.4	3	3	0	3.06366
3706	0	40	1	166	72	26.1	119	73	5.61	4.48	0.95	0.95	2.99	58.9	0.59253	34.9	3.48	77	5	3	3	0	2.21218
611	0	53	1	174	91.7	30.3	116	87	5.9	5.77	1.51	1.11	3.19	54	0.592593	32	4	76	6.9	3	3	0	4.8898
3645	1	39	1	170	75.5	26.1	132	73	6.41	5.44	2.31	0.94	3.29	81	0.592593	48	4.69	72	8.8	3	2	0	3.92334
3941	0	44	1	177	81	25.9	122	71	5.87	5.16	1.93	1.52	2.94	27	0.592593	16	4.46	90	6.1	3	3	0	2.10267
4994	1	47	1	173	75	25.1	127	87	5.77	2.79	1.3	0.97	1.57	27	0.592593	16	4.83	59	8.6	3	3	0	3.94251
10683	0	34	1	172	58	19.6	122	78	6.11	4.1	1.5	1.17	2.66	54	0.592593	32	4.95	79	5.3	1	3	0	3.81383
2044	0	57	1	160	71	27.7	144	83	5.68	5.53	1.3	0.92	3.33	78.1	0.59283	46.3	4.24	77.8	5.93	3	3	0	3.14031
2455	0	47	1	164.5	74	27.3	132	91	6.62	6.2	11.96	1.16	1.55	67.8	0.59292	40.2	4.82	67.5	6.1	2	3	0	2.00958
1023	0	70	2	160	75	29.3	181	88	6.33	6.79	2.15	1.72	4.14	63.4	0.59306	37.6	5.72	79.6	5.5	3	3	0	2.22587
943	0	53	1	166	81.4	29.5	118	82	5.8	5.33	3.36	1.47	3.16	38.1	0.593176	22.6	5.4	74.4	6.02	3	2	0	2.00137
4858	0	39	1	174.3	76.5	25.2	116	72	5.69	4.43	2.92	1.03	2.18	72.8	0.593407	43.2	3.5	67.6	5.46	3	3	0	3.79192
601	0	51	1	171	89	30.4	161	101	5.9	5.68	1.19	1.68	3.57	32	0.59375	19	5.1	83	6.5	2	1	0	2.06982
1442	0	37	1	172.6	84.8	28.5	139	88	5.6	4.1	0.77	1.45	2.52	32	0.59375	19	5	75.9	4.66	3	3	0	2.33812
6476	0	49	1	174	73	24.1	119	80	5.8	4.01	0.63	1.24	2.43	32	0.59375	19	6.1	59	5.9	1	2	0	2.20397
7473	0	38	1	178	74	23.3	137	82	6.21	3.37	1.53	0.94	2.14	51.2	0.59375	30.4	5.05	77.6	4.9	3	3	0	3.27995
2558	0	32	1	178	86	27.1	116	73	5.74	4.25	3.15	0.94	2.55	44.6	0.59417	26.5	2.91	80.4	6	3	3	0	3.90691
1694	0	38	1	164	75.5	28.1	117	76	6	5	4.37	0.93	3.05	69	0.594203	41	4.5	80.1	5.84	3	3	0	3.18138
1797	0	57	1	171.5	82.4	28	166	92	6.16	4.61	2	1.04	2.83	39.7	0.594458	23.6	4.65	75.6	6.7	3	3	0	2.14921
6810	0	68	2	160	61	23.8	143	88	5.75	5.6	1.6	1.4	3.91	74	0.594595	44	5.63	62	5.5	3	3	0	3.75907
7689	0	32	1	170	67	23.2	117	64	5.9	5.7	2.3	1.55	3.45	37	0.594595	22	3.55	88	5.97	3	3	0	2.01232
797	1	36	1	180	96.5	29.8	133	74	6.85	7.22	2.66	1.2	4.27	79	0.594937	47	4.2	64	8.5	1	3	0	5.10883
7447	0	52	1	171.5	68.5	23.3	118	83	5.87	6.01	6.21	1.01	2.45	79	0.594937	47	4.37	73	5.9	3	2	0	4.73922
1966	0	39	1	167	77.6	27.8	111	65	5.7	5.95	0.87	1.36	3.7	43.7	0.594966	26	4.54	82.6	5.33	3	2	0	2.38193
4574	0	44	1	179.5	82	25.4	149	88	5.62	3.22	1.69	0.93	1.6	42	0.595238	25	6.85	69	5.2	3	3	0	4.00548
5097	0	57	1	162	66	25.1	127	88	6.2	3.99	2.9	1.19	2.24	42	0.595238	25	5.5	97	6.4	3	3	0	2.05065
376	0	60	1	175.5	96.7	31.4	149	84	5.9	5.51	2.8	1.06	2.76	38.3	0.5953	22.8	4.8	85.4	6.9	1	3	0	2.71595
3831	0	45	1	172	77	26	134	93	5.75	4.81	3.11	1.21	2.77	65	0.595385	38.7	6.56	65.6	5.3	1	2	0	2.22861
2779	1	59	1	168	76	26.9	117	81	5.92	4.8	1.1	1.57	2.85	89	0.595506	53	4.67	92	7.2	3	3	0	3.84942
1608	0	53	1	177.5	89	28.2	110	75	6.76	6.96	1.68	0.89	4.58	47	0.595745	28	5.31	93	6.6	1	2	0	4.95825
4272	0	32	1	166.5	71	25.6	161	90	6.34	5.55	2.84	1.12	3.55	47	0.595745	28	6.6	67.3	5.7	3	3	0	3.92882
4306	0	41	1	171	75	25.6	109	65	5.7	4.44	1.07	1.33	2.55	63.6	0.595912	37.9	4.6	73.6	5.68	3	3	0	3.01164
2091	0	38	1	173	83	27.7	120	70	5.67	5.1	1.6	1.51	3.12	99	0.59596	59	5.9	95	5.67	3	2	0	2.0178
89	1	32	1	184.5	116.5	34.2	129	85	6.3	3.8	4.31	1.15	2.23	52	0.596154	31	4.5	59.8	7.62	2	3	0	3.2115
1294	0	38	1	168	81	28.7	175	116	5.88	4.1	1.3	1.47	2.22	52	0.596154	31	4.39	79	5.9	3	3	0	3.19781
1931	1	36	1	177	87	27.8	150	95	5.68	3.9	2.4	1.39	1.89	52	0.596154	31	3.57	74	8.4	3	2	0	3.69336
3196	0	36	1	168.5	75.2	26.5	136	88	6.02	5.06	1.7	1.43	2.93	52	0.596154	31	4.74	69	5.5	3	2	0	4.00821
5206	0	27	1	181	82	25	125	71	5.91	4.9	0.9	1.53	2.79	52	0.596154	31	3.33	100	5.3	3	3	0	2.40657
8645	1	51	1	176.5	69.5	22.3	133	87	6.1	5.56	2.46	1.36	3.21	52	0.596154	31	5	63.6	7.13	3	1	0	4.69815
2809	0	33	1	165	73.2	26.9	139	88	5.75	5.48	3.08	1.06	3.45	60.3	0.597015	36	3.73	73.5	5.5	3	3	0	2.35729
2404	0	59	1	168	77	27.3	130	79	5.61	4.58	5.02	1.35	1.99	47.4	0.597046	28.3	4.29	75.1	5.1	1	1	0	3.12115
55	0	34	1	177	110	35.1	128	87	5.97	3.51	2.37	1.39	1.78	66.3	0.597285	39.6	5.59	67.3	5.2	1	2	0	3.38672
6489	0	47	1	179.5	77.6	24.1	147	93	5.83	6.35	1.46	1.55	3.52	44	0.597727	26.3	5.54	73	5.93	3	3	0	2.13552
3245	0	53	1	168	74.7	26.5	161	99	6.08	5.35	1.95	0.91	3.29	47	0.597872	28.1	3.8	71.3	5.04	3	3	0	2.10541
7139	0	33	1	184	80	23.6	131	73	6.01	5.47	1.38	1.17	3.39	37.6	0.598404	22.5	5.22	80.4	4.8	3	3	0	2.17112
3816	1	47	1	171	76	26	164	104	5.95	6.43	4.2	1.16	3.72	100.9	0.598612	60.4	6.07	83.5	8.7	1	3	0	2.70773
7076	0	44	1	184.8	80.6	23.6	118	66	5.66	5.37	1.68	1.22	2.79	42.9	0.599068	25.7	4.17	68.7	5.1	1	3	0	3.20055
1321	0	32	1	172	85	28.7	118	76	5.64	4.89	3.61	1.05	2.54	47.9	0.599165	28.7	5.08	86.6	5.12	3	3	0	2.28611
7528	0	32	1	171	68	23.3	113	52	5.85	4.86	0.73	1.19	3.27	84.6	0.599291	50.7	6.88	82.1	5.8	3	3	0	2.11636
335	1	39	1	180.5	103	31.6	143	84	5.82	6.54	6.95	1.05	3	85.6	0.599299	51.3	3.72	62.1	8.41	1	3	0	2.38741
366	0	34	1	173	94	31.4	124	85	5.7	4.95	2.29	1.11	2.59	40	0.6	24	4.5	81.3	5.5	1	2	0	5.295
848	0	39	1	174	90	29.7	108	73	5.95	4.66	2.17	1.34	2.56	70	0.6	42	6.34	80	6.2	3	3	0	3.91239
1105	0	33	1	171	85	29.1	139	83	5.79	4.7	2.9	1.39	2.67	60	0.6	36	2.91	82	5.7	3	3	0	2.81725
1707	0	61	1	179	90.2	28.1	126	74	5.96	6.16	1.33	1.25	4.3	39.5	0.6	23.7	4.26	56.5	4.7	3	2	0	2.72416
2866	1	39	1	170	77.5	26.8	136	83	5.61	5.01	2.09	0.84	3.35	45	0.6	27	4.3	56.1	7	1	2	0	3.92608
3097	0	36	1	169	76	26.6	146	79	5.84	4.9	4.1	1.19	2.89	40	0.6	24	6.35	104	6.2	3	3	0	3.0089
3189	0	36	1	167	74	26.5	107	69	5.61	4.91	1.57	1.51	2.32	40	0.6	24	6.45	82	5.9	3	3	0	4.31211
3598	1	53	1	160	67	26.2	118	73	6.08	5.56	2.45	2.06	3.21	30	0.6	18	6.73	88	7.4	3	1	0	2.02053
4415	1	50	1	177	80	25.5	144	85	6.54	6	1.6	1.65	3.76	40	0.6	24	5.95	75	7.8	1	2	0	4.08487
4701	0	35	1	159	64	25.3	136	92	5.95	4.78	1.49	1.03	2.89	55	0.6	33	5.64	64	5.9	3	3	0	4.06571
4976	1	49	1	175	77	25.1	152	78	5.87	3.8	0.8	1.19	2.11	40	0.6	24	4.75	90	7.7	3	3	0	4.08761
6161	1	51	1	169.5	69.7	24.3	140	87	6.7	5.79	1.48	1.27	3.65	45	0.6	27	3.78	69.7	7	3	2	0	3.02259
6236	1	46	1	171	71	24.3	145	87	6.82	4.6	2.2	1.44	2.65	50	0.6	30	5.28	69	8.66	1	3	0	2.03422
6913	0	36	1	181	78	23.8	126	85	5.63	5.1	1.8	1.45	3.05	40	0.6	24	4.37	77	5.91	3	2	0	2.00684
8172	0	31	1	182	76	22.8	134	76	5.67	4.5	2.4	1.19	2.5	40	0.6	24	4.74	96	5.1	3	2	0	2.70226
4227	0	44	1	184	87	25.7	121	83	5.7	6.58	1.24	1.26	4.51	70.4	0.600852	42.3	6.28	69.3	5.05	3	3	0	2.10815
6985	0	48	1	159.9	60.5	23.7	101	76	5.8	6.23	7.96	1.66	3.62	62.2	0.601286	37.4	4.8	100.4	5.61	3	3	0	2.92129
2814	0	28	1	167.5	75.4	26.9	117	59	5.8	3.8	0.67	1.2	2.02	43.9	0.601367	26.4	3.1	90.9	5.5	1	3	0	2.20123
5641	0	72	2	153.5	58.2	24.7	155	83	6.31	4.1	1.69	1.04	2.67	128.1	0.601874	77.1	6.04	63.2	6.1	3	3	0	2.06982
520	0	51	1	174	93	30.7	127	88	6.55	4	6	1.32	1.77	98	0.602041	59	6.1	84.1	5.8	3	3	0	3.77823
6307	0	44	1	167	67.4	24.2	134	91	5.77	3.81	0.85	1.29	2.7	54.3	0.60221	32.7	4.01	68.6	5.7	3	3	0	2.99521
891	0	40	1	173.5	89.2	29.6	111	67	5.96	5.35	1.71	0.82	3.86	51.3	0.602339	30.9	4.85	71.9	4.36	3	3	0	4.08487
21	0	48	1	165.5	100.8	36.8	158	98	5.62	4.36	1.55	0.89	2.54	57.1	0.602452	34.4	3.94	82.5	5.9	3	3	0	2.75154
1616	1	32	1	163	75	28.2	139	89	6.77	4.25	3.05	0.98	2.16	78	0.602564	47	6.28	59	7.8	1	3	0	4.07392
5830	0	48	2	168	69.2	24.5	94	61	6.39	5.27	3.57	1.03	2.31	72	0.602778	43.4	3.77	48.4	6.1	3	3	0	5.11431
390	0	37	1	176.5	97.5	31.3	131	66	5.62	7.1	2	1.52	4.88	63	0.603175	38	3.86	95	6.6	3	3	1	2.82546
5884	0	44	1	176	75.8	24.5	129	109	6.02	4.98	2.14	1.6	2.84	63	0.603175	38	5.66	85	5.5	2	2	0	3.02533
10180	0	58	2	162	54	20.6	100	67	6.05	6.4	2.5	1.78	3.88	58	0.603448	35	5.94	74	5.2	3	3	0	2.02875
3321	0	47	1	168	74.5	26.4	120	82	5.8	6	2.08	1.56	3.49	44.4	0.603604	26.8	5.1	97.4	5.22	1	3	0	2.98426
7713	0	54	1	178.5	73.5	23.1	95	60	6.16	3.81	1.46	0.53	2.14	38.1	0.603675	23	5.08	93	5.6	1	3	0	4.02464
842	1	54	1	172	88	29.7	141	74	6.4	5.87	1.15	1.48	4.08	53	0.603774	32	5.2	84.6	8.27	3	3	0	4.0794
2282	0	37	1	177.5	86.3	27.4	131	82	5.6	4.15	2.1	0.83	2.59	53	0.603774	32	5.45	87	5.8	3	3	0	4.86242
444	0	40	1	169.5	89.2	31	109	66	5.71	4.23	3.93	0.62	2.63	48	0.604167	29	5.16	77	6	1	2	0	4.95277
4640	0	36	1	160	65	25.4	121	86	5.7	7.47	3.1	1.52	5.02	138.6	0.604618	83.8	6.71	70.8	5	2	3	0	2.21766
504	0	51	1	169.5	88.5	30.8	137	82	5.9	5.22	3.47	1.08	2.86	86	0.604651	52	5.5	74.2	5.4	1	2	0	2.18207
2085	0	30	1	170	80	27.7	115	82	5.84	5.7	2.6	1.51	3.26	43	0.604651	26	4.34	78	5.5	3	3	0	2.03696
4611	0	34	2	168	71.7	25.4	152	95	6.69	4.26	4.65	1.1	2.06	43	0.604651	26	4.25	50	5.7	3	3	0	3.00616
7250	0	31	1	176.3	73	23.5	119	74	5.94	6.76	2.42	1.41	4.16	32.4	0.604938	19.6	5.38	72	5.23	1	2	0	2.88843
7212	0	31	1	177.5	74	23.5	127	73	5.77	4.04	1.37	1.11	2.13	59.5	0.605042	36	5.01	86.9	5.2	3	3	0	3.72074
2019	1	60	1	181.8	91.5	27.7	120	86	6.62	5.85	3.18	0.9	3.44	31.4	0.605096	19	5.51	93.1	9.6	1	3	0	4.10951
669	0	36	1	166	83	30.1	118	60	6.48	5.1	1.2	1.37	3.33	76	0.605263	46	5.42	81	6.2	3	2	0	4.55852
1398	1	48	1	163.5	76.4	28.6	124	81	5.62	5.1	2.6	1.5	3.02	114	0.605263	69	6.94	90	7	1	1	0	2.2423
3987	0	39	1	186.5	89.6	25.8	119	70	5.6	5.67	1.9	0.93	2.75	38	0.605263	23	4.95	86	5.3	1	3	0	4.93087
4025	0	45	1	167	72	25.8	109	69	5.61	4.5	1.3	1.09	2.7	38	0.605263	23	6.13	104	5.1	3	3	0	3.52635
7603	0	45	1	171.5	68.1	23.2	125	78	6.13	5.99	2.6	1.59	3.48	38	0.605263	23	5.03	79	6.2	3	3	0	3.8768
8081	0	54	1	176	71	22.9	152	95	5.65	6.05	1	1.69	4.08	38	0.605263	23	8.93	85	5.74	3	3	0	2.0178
6437	0	31	1	168.5	68.5	24.1	116	66	5.6	7.19	2.96	1.19	4.31	63.4	0.605678	38.4	4.27	79.2	6.5	3	3	0	3.05544
6783	1	42	1	175	73	23.8	121	74	6.05	5.09	4.48	1.37	2.34	52.5	0.605714	31.8	5.52	83.1	7.5	1	2	0	4.23546
730	0	45	2	159	76	30.1	150	100	5.63	4.73	2.67	1.01	2.68	173.8	0.605869	105.3	4.32	58.2	5.2	3	3	0	2.01232
2061	0	51	1	175	84.7	27.7	111	60	5.72	5.86	1.74	1.13	3.88	54.3	0.605893	32.9	4.15	64.1	6.4	3	3	0	2.57632
3859	0	61	2	157	64	26	104	60	5.77	5.53	1.17	1.87	3.11	33	0.606061	20	6.7	69	5.8	3	3	0	2.01232
5816	0	25	1	171	72	24.6	133	77	6.1	4.68	2.16	1.41	2.47	33	0.606061	20	4.2	75	5.8	3	3	0	2.01506
6540	0	43	1	165	65.3	24	109	62	5.6	3.18	1.81	0.78	1.9	33	0.606061	20	5.2	81	5.4	3	3	0	4.10404
545	1	36	1	180	99	30.6	116	83	5.95	6.17	3.78	0.77	3.95	45.2	0.606195	27.4	4.48	83.6	8.3	3	3	0	3.06913
9235	0	40	1	178.5	69.4	21.8	118	71	5.68	5.2	1.93	1.69	3.4	37.6	0.606383	22.8	7.92	97.3	5.4	3	2	0	2.1848
7833	0	38	1	187.5	81	23	132	74	5.83	4.7	0.72	0.89	2.44	26.7	0.606742	16.2	5.01	113.8	5.34	3	3	0	4.12594
4184	0	54	1	161.5	67	25.7	130	77	5.85	5	3.22	1.06	2.42	49.1	0.606925	29.8	5.4	76.6	5.82	1	3	0	3.02806
673	1	44	2	161	78	30.1	137	84	6.25	4.1	1.8	1.27	2.4	56	0.607143	34	4.38	61	7.1	3	3	0	4.08487
2237	1	47	1	184	93	27.5	150	111	6.11	4.3	2.4	1.13	2.35	56	0.607143	34	6	72	7.7	3	3	0	2.96783
6110	0	34	1	179	78	24.3	118	65	5.77	6.82	1.88	1.02	4.39	50.2	0.60757	30.5	4.17	78	4.87	1	3	0	4.15058
7873	0	65	2	163	61	23	116	71	5.72	6.04	1.52	1.35	3.55	60.4	0.607616	36.7	5.19	60.1	5.4	3	3	0	3.0308
1691	1	49	1	175	86	28.1	128	89	5.83	4.45	3.52	1.18	2.32	54.8	0.607664	33.3	3.05	68.8	11.49	2	1	0	3.26352
3127	0	56	2	159	67.3	26.6	170	89	5.7	4.76	2.48	1.31	2.53	99.7	0.607823	60.6	3.69	48	5.4	3	3	0	2.3436
1750	0	47	1	167	78	28	122	81	6.6	4.98	4.01	0.75	3.15	51	0.607843	31	7.07	82	5.9	3	3	0	4.43532
2241	0	38	1	163	73	27.5	114	74	6.43	5.5	5.8	1.09	3.3	51	0.607843	31	3.97	87	6.3	1	1	0	2.85832
5464	0	29	1	182	82	24.8	122	78	5.81	4.9	4	1.05	2.48	51	0.607843	31	4.77	87	6	3	3	0	2.94593
2181	1	39	1	163	73.2	27.6	138	92	6.75	4.94	2.11	1.68	2.49	65.3	0.607963	39.7	2.82	63.5	8.5	3	2	0	2.0616
855	0	35	1	172	88	29.7	113	77	5.89	5.1	1.3	1.32	3.43	46	0.608696	28	3.79	73	5.6	1	3	1	3.38672
1999	1	39	1	180	90	27.8	148	96	6.24	3.7	2.2	1.24	2.43	46	0.608696	28	3.87	62	7.01	3	3	0	2.02875
3931	0	33	1	180	84	25.9	128	74	5.95	6.3	12.9	1.39	2.18	69	0.608696	42	3.51	82	5	3	2	0	2.19576
6545	0	37	1	178.5	76.5	24	105	62	6.07	4.96	1.21	1.11	2.98	46	0.608696	28	4.97	78	6.4	3	3	0	4.01916
10025	0	49	1	181	68	20.8	109	77	5.8	3.48	0.9	1.3	1.69	23	0.608696	14	4.6	62	5.9	3	3	1	2.03149
1624	0	30	1	179	90.5	28.2	124	82	5.94	3.67	1.92	0.69	2.5	69.8	0.608883	42.5	4.18	89.4	5.41	3	3	1	3.62218
3705	0	53	1	175	80	26.1	129	77	6.02	4.87	1.91	1.43	2.84	56	0.608929	34.1	4.87	86.4	4.7	3	3	0	2.23682
836	0	40	1	182	98.8	29.8	148	94	5.82	4.32	1.26	1.26	2.43	46.3	0.609071	28.2	7.97	116.5	5.35	3	3	0	2.00958
1223	0	33	1	160	74	28.9	98	56	5.64	4.23	2.13	1.3	2.52	64	0.609375	39	5.37	86	4.95	3	3	0	2.04791
3334	0	47	1	174	80	26.4	125	81	5.61	4.67	2.52	0.79	3.15	42.5	0.609412	25.9	5.48	77.5	4.5	3	3	0	2.31896
1792	0	55	1	167	78	28	124	89	6.24	6.17	3.98	1.23	3.64	59.4	0.609428	36.2	3.3	76.5	3.9	1	3	0	2.29432
2259	0	49	1	174.5	83.6	27.5	121	76	6.42	6.36	10.71	1.05	1.91	158.6	0.60971	96.7	5.6	82.6	5.4	2	1	0	2.23956
7333	0	52	1	173	70	23.4	124	76	5.77	3.21	0.94	0.93	1.97	82	0.609756	50	6.72	62	5.3	3	1	0	3.99726
1875	0	39	1	164	75	27.9	125	70	5.8	5.11	1.55	1.21	3.67	66.4	0.60994	40.5	4.1	70.2	5.44	3	3	0	2.17112
1472	1	54	1	170	82	28.4	154	96	6.02	6.7	2	2.12	3.71	59	0.610169	36	3.61	93	7.9	3	3	0	3.99452
1592	0	45	1	168.5	80.3	28.3	117	84	6.2	4.44	1.29	1.4	2.5	48.3	0.610766	29.5	4.1	72.8	5.55	3	2	0	2.05065
584	0	47	2	155	73	30.4	152	81	5.63	6.2	1.4	1.67	4.12	18	0.611111	11	3.71	50	5.9	3	2	0	4.13963
1594	0	32	1	176	87.8	28.3	124	71	5.77	6.86	3.3	1.36	3.93	72	0.611111	44	5.2	74	5.24	1	3	0	2.03149
6001	0	30	1	177.5	77	24.4	157	93	5.96	5.8	1.49	1.11	4.07	36	0.611111	22	4.22	59	5.8	3	3	0	3.92608
9609	0	31	2	163	56.5	21.3	113	67	5.8	3.67	0.73	0.83	2.23	18	0.611111	11	2.8	59	5.4	3	3	0	4.11773
9019	0	35	1	172	65	22	118	83	5.75	4.45	1.26	1.33	2.11	69.7	0.611191	42.6	6.61	81.1	4.8	2	2	0	3.03628
7352	0	54	2	162	61.5	23.4	129	85	6.21	6.67	2.31	1.5	4.35	27.8	0.611511	17	3.92	51.1	5.5	3	3	0	3.22793
2117	0	52	1	167	77	27.6	129	70	6	5.73	1.82	1.17	3.47	48.4	0.61157	29.6	5.5	67.3	6.16	1	3	0	3.74264
3531	0	55	2	157.6	65.1	26.2	88	53	6.63	5.54	2.12	0.99	3.39	69	0.611594	42.2	4.42	51.6	5.9	3	3	0	2.99795
2839	0	28	1	175	82.5	26.9	135	88	5.65	5.75	2.79	0.94	3.2	34	0.611765	20.8	3.57	93.8	6.09	3	3	0	2.00137
1541	0	47	1	166	78	28.3	119	75	6.6	4.96	2.58	0.83	3.39	38.9	0.611825	23.8	6.73	93.7	5.71	1	2	0	4.01369
2755	1	45	1	186	93	26.9	116	77	5.95	3.47	1.53	1.66	1.77	38.9	0.611825	23.8	4.5	75.1	11.4	1	2	0	5.04038
759	0	38	1	175	92	30	117	71	6.29	4.7	1.4	1.45	2.98	67	0.61194	41	5.35	81	5.9	3	3	0	2.12457
2071	0	37	1	169	79	27.7	109	82	6.05	4.5	2.6	1.27	2.62	49	0.612245	30	4.42	89	5.1	1	2	0	2.16016
9529	0	27	1	178	68	21.5	125	73	5.72	5.7	3.1	1.15	3.31	49	0.612245	30	2.91	80	5.6	3	2	0	2.01506
603	0	54	1	175	93	30.4	134	72	5.8	4.55	1.69	1.28	2.61	31	0.612903	19	7.2	83	5.8	3	3	0	2.05065
2182	0	40	1	168	78	27.6	134	81	6.4	5.14	2.03	1.49	2.94	31	0.612903	19	4.8	83	6.4	3	3	0	2.05339
2474	1	63	1	180	88	27.2	127	87	5.63	4.4	3.75	1.12	2.17	46.5	0.612903	28.5	5.81	83.3	7.44	1	3	0	3.8987
3942	0	40	2	143.1	53	25.9	117	69	6.3	3.51	0.84	1.47	1.88	35.7	0.613445	21.9	4.15	47	5.73	3	3	0	2.09993
1356	0	48	1	164	77.3	28.7	138	83	6.1	6.2	1.34	1.58	4.55	28.2	0.613475	17.3	8.9	65.8	6	2	2	0	2.00137
3364	0	47	1	166.5	73.1	26.4	131	92	6.4	4.42	2.75	0.9	2.35	37	0.613514	22.7	3.9	60.9	6.8	2	3	0	2.01506
5560	0	43	1	172	73	24.7	126	81	6	5.11	2.75	1.24	2.98	44	0.613636	27	4.64	71	5.9	3	3	0	3.92334
1061	0	47	1	176	90.5	29.2	131	77	5.9	6.28	3.23	1.14	3.2	37.6	0.614362	23.1	3.23	62.9	6.13	3	3	0	2.41478
4466	0	38	1	178.5	81.2	25.5	115	70	5.7	4.78	1.53	1.4	2.47	41.5	0.614458	25.5	5.68	83	5.3	2	2	0	2.95688
1653	0	37	1	175	86.4	28.2	141	91	5.78	6.55	1.11	1.13	4.18	58.9	0.614601	36.2	5.21	78.6	5.4	3	3	0	2.04791
2498	0	51	1	176	84.1	27.2	103	63	5.82	5.44	2.71	1.29	3.39	47.5	0.614737	29.2	5.83	91.5	4.9	1	3	0	2.41478
195	0	53	1	181.5	107.6	32.7	143	101	5.7	5.4	2.01	1.12	3.38	49.6	0.614919	30.5	4.4	85.7	6	1	3	0	2.02875
6898	0	36	1	180	77	23.8	117	87	6	10.53	1.47	1.38	7.43	37.4	0.614973	23	4.32	73.3	4.38	3	2	0	2.03149
350	0	28	1	168.5	89.5	31.5	153	89	5.71	4.95	0.73	1.19	3.03	39	0.615385	24	4.35	82	5.6	3	3	0	4.00274
426	0	45	1	178.5	99	31.1	150	85	5.7	4.65	1.68	1.15	2.6	39	0.615385	24	5.04	79	6.8	3	3	0	4.80767
1214	0	38	1	185	99	28.9	150	112	6.32	4.84	2.62	1.35	2.77	26	0.615385	16	4.03	72	5.8	1	3	0	2.13279
1237	0	30	2	156	70	28.8	105	58	6.5	3.28	0.79	1.02	1.47	39	0.615385	24	4.69	48	6.5	3	3	0	3.95072
2742	0	43	1	170.5	78.5	27	121	71	6.07	4.32	5.7	1.11	1.95	39	0.615385	24	3.83	80	5.18	3	3	0	2.03149
3218	0	49	1	180	86	26.5	128	85	6.14	5.6	3.3	1.64	3.23	52	0.615385	32	3.9	100	5.3	1	3	0	2.94593
3286	0	36	1	182.5	88	26.4	132	101	5.6	4.56	1.79	1.45	2.84	52	0.615385	32	4.2	72	4.82	3	3	0	4.0794
4239	0	31	1	173	77	25.7	138	91	5.62	4	1.2	1.28	2.6	39	0.615385	24	3.71	77	6.32	3	3	0	2.02875
9161	0	27	1	176.5	68.2	21.9	106	64	5.6	3.84	1.03	1.59	2.17	32	0.615625	19.7	3.6	79	5.05	3	3	0	2.00137
9436	0	29	1	173	64.7	21.6	132	73	5.87	4.11	1	1.53	2.47	46.6	0.61588	28.7	6.17	112.4	4.59	3	3	0	2.00411
9783	0	58	1	169.5	60.7	21.1	143	79	5.81	4.93	1.17	1.57	2.78	46.6	0.61588	28.7	3.75	74.1	5.3	1	3	0	3.0089
1147	0	38	1	177	91	29	121	87	5.66	6.37	2.59	1.57	3.94	60	0.616667	37	7.14	95.7	5.5	2	2	0	3.06639
7996	0	29	1	168.5	65	22.9	135	89	5.6	5.59	1.52	1.11	3.42	60	0.616667	37	3.2	73.6	5	3	2	0	3.27173
6863	0	41	1	174	72	23.8	111	71	5.8	5	2.49	0.98	3.13	34.7	0.616715	21.4	3.5	70.7	6.6	1	3	0	2.49692
1819	0	33	2	168	79	28	111	72	6.18	5.8	2.6	0.7	3.55	21.7	0.617512	13.4	3.61	57.5	5.5	3	3	0	2.02053
25	0	40	1	175	112	36.6	129	73	5.9	6.47	2.88	1.07	3.5	34	0.617647	21	4.8	71.6	5.54	1	2	0	3.99452
136	1	50	1	168	94	33.3	119	65	5.92	4.7	1.2	0.97	2.55	68	0.617647	42	3.13	71	7.2	1	3	0	4.87064
777	0	35	1	161.5	78.1	29.9	120	63	5.9	4.51	1.78	1.08	2.64	68	0.617647	42	5	82	5.2	3	3	0	4.02464
1213	0	39	1	180	93.5	28.9	134	69	5.7	5.28	1.71	1.3	2.89	68	0.617647	42	6.54	88.7	5.8	1	1	0	2.13552
1265	0	55	1	174.5	87.6	28.8	117	77	5.67	5.67	2.32	0.78	3.43	53.1	0.617702	32.8	3.3	82.8	6.5	3	3	0	2.10541
7822	0	63	1	173	69.2	23.1	137	89	5.8	5.09	0.72	1.62	3.39	31.4	0.617834	19.4	7.2	92.2	5.1	3	3	0	2.00411
7618	0	43	1	170	67	23.2	140	92	5.83	6.34	9.97	0.87	2.78	61	0.618033	37.7	4.28	67.4	6.1	1	3	0	3.25804
3730	0	42	1	174	79	26.1	120	87	5.74	5.1	4.2	1.23	2.72	55	0.618182	34	3.17	83	6	2	3	0	2.03149
2590	0	33	1	177	85	27.1	106	75	5.8	4.69	1.07	1.01	2.9	75.5	0.618543	46.7	5.26	98.1	5.6	3	3	0	2.76249
6957	1	58	1	168	67	23.7	100	69	6.42	5.11	2.47	1.14	3.14	35.4	0.618644	21.9	5.44	70.3	7	1	1	0	3.81383
499	0	45	1	172	91	30.8	128	78	5.95	6.7	3	1.5	3.27	42	0.619048	26	5	95	4.7	3	3	0	2.85558
636	1	51	1	175	93	30.3	108	88	6.29	3.8	2.5	1.55	1.39	63	0.619048	39	6.6	84	13.75	1	3	0	2.00411
671	0	37	1	172.5	89.5	30.1	129	76	5.6	6.85	4.84	1.23	2.74	42	0.619048	26	5.4	73.6	4.53	3	3	0	4.2026
1011	0	31	1	165	80	29.3	136	80	6.05	6	0.9	1.4	3.64	42	0.619048	26	6.21	101	5.5	3	3	0	3.02806
2218	0	43	1	179	88	27.5	115	83	6.47	4.27	8.08	1.34	1.58	42	0.619048	26	2.62	63	6.8	2	2	0	3.58111
2848	0	36	1	179	86	26.8	103	66	5.92	3.9	1.2	1.27	2.19	42	0.619048	26	6.69	96	5.7	1	2	0	4.11499
3055	0	47	1	169.5	76.5	26.6	129	93	5.66	4.96	2.04	0.86	2.48	42	0.619048	26	5.78	79	6.4	1	3	0	4.9473
4588	0	38	1	182.5	84.5	25.4	136	80	5.63	5.71	7.97	0.95	2.76	42	0.619048	26	6.4	90.7	5.3	3	2	0	3.92334
6749	0	35	1	170.1	69.2	23.9	131	80	5.69	5.64	0.68	1.68	3.62	33.6	0.619048	20.8	4.31	87.2	4.9	1	3	0	2.01506
7356	0	34	1	187	82	23.4	132	83	5.8	4.72	0.76	1.3	2.95	63	0.619048	39	3.79	82	5.49	3	3	0	3.08556
1427	0	44	1	174.8	87.2	28.5	132	85	6.09	5.76	2.16	0.88	4.41	31.3	0.619808	19.4	3.93	76.7	5.7	3	2	0	3.01711
3032	1	54	2	171	78	26.7	126	88	6.5	5.02	2.45	1.5	2.69	50	0.62	31	4.5	47	7.2	1	3	0	2.04791
5069	0	37	1	173.5	75.6	25.1	133	75	5.78	5.1	4.4	1.53	2.85	50	0.62	31	4.97	99	5	3	3	0	2.14648
3404	0	52	1	171	77	26.3	117	67	6.17	4.4	1	1.19	2.73	79	0.620253	49	4.84	85	6.6	3	3	0	3.77002
4712	0	61	1	160.5	65.1	25.3	121	79	5.66	4.58	5.54	0.96	1.67	33.2	0.620482	20.6	3.98	56.1	6.5	3	1	0	3.94524
4811	0	35	1	175.5	77.9	25.3	105	63	5.78	5.59	1.91	1.43	3.6	33.2	0.620482	20.6	3.88	63.4	4.91	2	3	0	2.03149
2830	0	41	1	170	77.7	26.9	121	93	5.8	2.97	0.48	1.23	1.31	54.3	0.620626	33.7	3	62	5.7	3	3	0	2.03422
1491	0	29	1	175	87	28.4	152	96	6.15	4.5	0.5	1.3	2.83	58	0.62069	36	5.67	79	5.4	3	3	0	2.96235
2139	0	33	1	172	82	27.6	123	94	5.62	7	2.3	1.59	4.54	58	0.62069	36	3.77	97	5.5	2	2	0	2.97331
2609	0	41	1	176	84	27.1	105	69	5.71	3.9	2.1	1.03	2.4	29	0.62069	18	4.65	87	5.1	1	3	0	2.141
3267	0	38	1	167	74	26.5	127	72	5.8	5.51	3.18	1.5	3.26	29	0.62069	18	5.8	69	5.4	1	3	0	2.00411
4222	1	34	1	185	88	25.7	105	61	6.79	3.7	1.33	0.95	2.7	45.1	0.620843	28	4.32	48.3	8.03	1	3	0	2.13826
6106	1	50	2	160.1	62.3	24.3	114	81	5.8	5.07	4.7	1.16	2.64	91.8	0.620915	57	3.82	72.4	6.43	2	3	0	4.23819
227	0	39	1	173	97	32.4	150	104	5.87	4.9	2.8	0.78	3.01	66	0.621212	41	3.1	69	5.7	1	2	0	4.12047
7538	0	26	1	172.5	69.3	23.3	122	75	6.04	4.29	1.2	1.18	2.87	66	0.621212	41	3	104	5.97	3	3	0	2.07529
6967	0	41	2	162	62.2	23.7	96	57	5.8	4.03	0.56	1.49	2.2	36.7	0.621253	22.8	3.97	58.3	5.2	3	3	0	3.16222
2316	1	47	1	179	87.9	27.4	105	78	6.51	5.53	3.18	1.07	3.11	64.2	0.621495	39.9	3.2	59.3	9.6	3	3	0	3.02533
2641	0	46	1	171.5	79.5	27	126	88	5.8	5.2	1.58	1.16	2.97	37	0.621622	23	4.6	85.9	5.14	3	3	0	4.95825
9389	1	30	1	172	64	21.6	131	69	6.41	4.7	1.7	1.3	2.79	37	0.621622	23	3.76	79	8.7	1	3	0	2.87474
9555	0	40	1	171	62.5	21.4	118	71	5.66	4	0.75	0.9	2.36	37	0.621622	23	5.57	63	5.4	3	2	1	3.99179
5081	0	39	1	178.5	80	25.1	127	92	5.8	5.02	1.63	1.09	2.97	33.6	0.622024	20.9	6.3	87.5	4.8	3	2	0	2.11636
6151	0	44	1	171	71	24.3	96	61	6.41	3.94	0.99	0.97	2.24	43.4	0.62212	27	4.75	69.2	5.1	3	2	0	3.31006
6662	1	61	1	165	65	23.9	170	95	6.34	3.5	1.7	1.41	2.08	45	0.622222	28	3.43	113	7.7	2	3	0	4.11773
6374	0	40	1	165	66	24.2	129	80	5.83	3.9	1.3	1.25	2.46	114	0.622807	71	4.91	101	5.51	3	2	0	2.02327
4446	1	51	2	167	71	25.5	138	90	6.13	6.34	2.89	0.94	3.92	51.7	0.622824	32.2	4.5	54.2	7	3	3	0	3.46612
8544	0	27	1	166	62	22.5	118	74	5.94	3.7	0.8	1.32	2.16	77	0.623377	48	5.24	93	5.2	3	3	0	2.01506
782	0	45	1	162	78.5	29.9	114	73	5.89	6.93	2.08	1.92	3.9	78.6	0.62341	49	5.18	77.4	5.93	1	3	0	2.84463
1175	0	29	1	179	93	29	146	107	5.63	4.95	2.99	1.33	2.96	56.3	0.623446	35.1	4.19	83.5	5.04	3	3	0	2.01232
893	0	57	1	162	77.7	29.6	132	75	5.68	5.37	3.59	0.94	2.81	61.9	0.623586	38.6	4.38	77.9	6.07	1	3	0	3.95072
203	0	27	1	167	91	32.6	136	75	5.81	4.7	2.4	1.3	2.67	93	0.623656	58	5.96	77	5.2	3	3	0	3.86858
6366	0	29	2	169	69	24.2	133	88	5.7	5.3	0.84	1.4	2.87	31.1	0.623794	19.4	3.2	53.2	5.53	3	3	0	2.06708
5271	0	66	1	170	72	24.9	196	93	6.05	5.18	0.99	1.15	3.43	109	0.623853	68	3.99	73	6.1	3	3	0	4.89802
1248	0	31	1	180.5	93.8	28.8	110	68	5.66	5	2.07	1.15	3.07	35.9	0.623955	22.4	4.95	85.2	5.79	1	3	0	2.98152
1857	0	41	1	171.2	81.8	27.9	105	76	5.9	4.69	1.67	1.01	2.91	57.2	0.624126	35.7	5.33	81.3	5.47	2	2	0	2.987
553	0	40	1	176	94.7	30.6	127	82	5.76	6.69	1.45	1.03	4.41	45.8	0.624454	28.6	4.21	85.1	5.3	1	2	0	2.15743
610	1	61	1	177	94.9	30.3	143	84	6.77	4.08	1.68	1.02	2.72	50.6	0.624506	31.6	8.4	75	7.8	3	3	0	5.19918
92	0	42	1	177	107	34.2	118	78	6.12	5.01	2.87	0.92	2.97	48	0.625	30	6.2	80	5.48	3	3	0	2.10541
594	1	44	1	181.5	100	30.4	160	100	5.84	5.7	1.4	1.51	3.4	40	0.625	25	4.07	51	7.6	1	2	1	2.87474
876	0	39	1	176	92	29.7	121	71	6.5	6.5	5.5	1.35	3.43	40	0.625	25	4.92	96	5.4	3	3	0	2.03149
1118	1	54	1	169	83	29.1	152	111	6.2	3.8	1.25	1.12	2.27	32	0.625	20	6.7	86	7.1	1	3	0	2.04791
1169	0	53	2	164	78	29	109	77	6.1	4.37	1.76	1.3	2.53	32	0.625	20	5.4	69	6.9	3	3	0	2.04791
4421	0	34	1	177	80	25.5	127	80	5.87	5.08	6.04	0.85	2.64	40	0.625	25	5.62	106.3	5.2	1	3	1	4.02738
4475	1	47	1	177	80	25.5	128	83	6.66	5.5	7.1	1.56	2.99	48	0.625	30	6.26	63	7.4	1	3	0	2.81725
4477	0	62	1	174.1	77.3	25.5	122	83	6.1	5	1.97	1.11	3.15	38.4	0.625	24	5.5	90.2	6.2	3	3	0	2.67762
9450	0	29	1	175	65.8	21.5	138	75	5.62	3.58	2.65	1.18	1.68	40	0.625	25	5.53	73	6.3	1	3	0	4.06845
10594	0	57	2	162	52	19.8	109	73	5.74	5.6	0.5	1.63	3.23	40	0.625	25	4.42	90	4.9	3	3	0	3.50445
5609	0	49	1	177	77.5	24.7	104	68	5.7	6.14	0.64	1.1	3.94	41.7	0.625899	26.1	4.8	75.3	5.42	3	2	0	2.59274
1460	0	31	1	173	85	28.4	134	89	5.93	4.63	1.79	1.05	2.68	115	0.626087	72	4.95	83	6.5	3	2	0	4.92813
2624	0	43	1	177.5	85.3	27.1	126	69	5.8	4.02	1.61	1.15	2.18	87.3	0.626575	54.7	6.03	77.1	5.3	3	3	0	2.04791
1826	1	44	2	166	77	27.94	120	77	5.81	6.56	1.34	1.65	3.65	60.8	0.626645	38.1	3.97	77.9	7.3	3	3	0	5.17728
9380	1	52	2	168	61	21.6	119	59	6.1	3.7	1.3	1.18	2.22	75	0.626667	47	3.68	56	7.1	3	3	0	2.99247
5168	0	40	1	179	80.2	25	121	79	5.62	4.58	1.62	1.16	2.9	31.1	0.62701	19.5	5.52	77.7	4.54	1	3	0	3.11294
3853	1	61	1	170	75	26	121	70	6.56	6.04	2.2	1.3	3.81	51	0.627451	32	6.55	89	8.5	1	3	0	2.02053
7777	0	42	1	175.5	71.3	23.1	114	71	5.8	5.2	1.12	1.66	3.94	25.5	0.627451	16	4.4	87.3	4.93	1	3	0	2.57358
865	0	35	1	173	89	29.7	139	77	6.1	4.17	1.17	1.09	2.78	43	0.627907	27	6.6	75	5.2	1	2	0	2.3655
1549	0	44	1	168	80	28.3	114	87	5.71	4.8	1.71	1.41	2.43	43	0.627907	27	7.31	80.6	6.2	3	2	0	3.36208
5592	1	46	1	166	68	24.7	135	78	6.12	6	1.6	1.48	3.65	43	0.627907	27	5.87	104	7.1	3	3	0	2.9514
8025	0	46	2	167	64	22.9	100	62	5.62	5.1	0.8	1.28	3.36	43	0.627907	27	3.18	62	6.2	3	2	0	2.85832
8884	1	36	1	178	70	22.1	127	73	5.83	5.7	0.9	1.57	2.46	43	0.627907	27	5.8	76	8	1	2	0	3.90965
7750	0	47	1	167.9	65	23.1	122	78	5.6	5.53	1.96	1.32	3.22	36.3	0.628099	22.8	4.36	86.9	5.3	3	3	0	2.98426
3580	0	48	1	176.5	81.7	26.2	115	76	6	4.77	1.47	1.23	2.67	33.9	0.628319	21.3	4.3	58.38	5.1	3	3	0	2.07803
9777	0	27	1	183.5	71	21.1	110	70	5.98	4.44	1.4	1.28	2.77	40.1	0.628429	25.2	4.53	82	5.1	3	3	0	3.27447
979	0	32	1	173	88	29.4	131	88	5.97	4.5	3.3	1.37	2.49	35	0.628571	22	4.11	89	5.6	3	3	0	2.06982
3281	0	49	1	173.5	79.5	26.4	131	101	6	6.04	2.62	1.18	3.55	35	0.628571	22	5.7	70.4	5.4	3	3	0	4.36413
3464	0	62	1	182	87	26.3	136	96	6.06	4.67	6.67	1.08	1.76	35	0.628571	22	5.96	57.6	6.5	1	2	0	2.08077
8311	0	44	1	177	71	22.7	120	86	5.6	4.44	1.33	1.23	2.64	35	0.628571	22	4.9	104	5.7	1	3	0	2.05065
9042	0	58	1	176	68	22	151	85	6.14	5.11	2.35	1.47	2.83	30.7	0.628664	19.3	4.45	70.7	5.2	3	3	0	2.50787
1154	1	57	1	164	78	29	133	96	6.1	4.1	1.2	0.85	2.54	62	0.629032	39	3.6	94	10.4	1	1	0	2.81725
2775	0	37	1	187	94	26.9	151	92	6.34	6.43	4.39	0.66	3.61	62	0.629032	39	4.44	66.1	6.8	1	2	0	3.92882
2503	1	48	1	185	93	27.2	119	71	6.74	6.08	1.5	0.79	4.4	48	0.629167	30.2	4.42	82.1	4.6	2	2	0	2.29979
4761	0	36	1	166	70	25.3	117	71	5.84	2.91	2.94	0.83	1.57	72	0.629167	45.3	3.9	64.1	5.2	1	3	0	2.81451
3577	0	44	1	160	67	26.2	98	60	6.5	2.58	2.16	1.04	1.18	51.8	0.629344	32.6	5.1	67.9	6.6	1	3	0	2.08898
2074	0	56	1	172	82	27.7	134	84	6.2	4.88	1.55	1.15	3.46	27.8	0.629496	17.5	4.7	85.4	5.92	1	2	0	2.14648
3155	0	44	2	154.5	63.5	26.6	96	60	6.3	5.58	0.94	1.77	3.21	51.3	0.62963	32.3	5.3	51.2	5.98	3	3	0	2.05613
8208	0	58	1	165	62	22.8	140	81	5.8	5.83	3.37	1.78	3.3	27	0.62963	17	7.5	95	6	1	2	0	2.04791
9262	0	26	1	166	60	21.8	139	86	5.77	3.5	1.7	1.25	2.29	27	0.62963	17	3.04	71	5.6	1	2	0	2.00411
1786	0	32	1	171	82	28	126	81	6	3.83	0.68	0.96	2.12	28.9	0.629758	18.2	4.43	70	5	3	3	0	2.65845
4893	0	46	2	163	67	25.2	119	73	5.89	5.6	1.2	1.6	3.39	46	0.630435	29	5.02	76	5.5	3	3	0	2.85558
6252	0	33	1	171	71	24.3	123	88	5.91	5.4	0.8	1.52	3.36	46	0.630435	29	5.63	92	5.86	3	3	0	2.00684
3246	0	54	2	159	67	26.5	127	74	6.5	5.16	1.34	1.66	3.36	51.2	0.630859	32.3	5.07	42.2	6.1	3	3	0	2.09446
672	0	38	1	169	86	30.1	132	112	5.79	4.65	1.39	0.98	3	84	0.630952	53	5.05	67	5.2	2	2	0	4.09035
23	0	29	1	178.5	117.3	36.8	163	109	6.5	3.51	0.85	1.42	1.87	38.8	0.631443	24.5	4.53	72.3	6.01	1	2	0	2.00958
129	0	40	1	171.5	98.5	33.5	130	70	6.41	4.14	1.98	0.82	2.78	95	0.631579	60	4.75	63	6.8	3	3	0	4.03833
1497	0	41	1	170	82	28.4	142	83	5.78	5.1	1.4	1.54	3.01	38	0.631579	24	4.85	98	6.1	3	2	0	2.45859
2686	0	52	1	171	79	27	105	83	5.66	5.02	2.38	1.13	3.1	38	0.631579	24	6.18	78	4.6	1	2	0	3.00616
4643	1	55	1	166	70	25.4	128	78	6.2	6.95	1.25	1.38	4.48	38	0.631579	24	8.3	62	7	3	3	0	2.13552
10910	0	30	2	154	45	19	111	65	5.74	3.6	0.7	1.48	1.8	38	0.631579	24	3.09	45	5.2	3	3	0	3.98905
2337	0	60	1	165	74.5	27.4	119	82	6.1	4.78	1.17	1.29	2.96	37.2	0.63172	23.5	6.7	89.1	5	2	3	0	2.22313
2711	0	54	2	154	64	27	156	87	6.03	6.05	2.18	1.08	3.65	64.9	0.631741	41	3.69	45.6	5.1	3	3	0	2.63655
2000	0	41	1	162	73	27.8	136	96	6	5.45	3.95	1.55	3.11	45.9	0.631808	29	5	78.3	5.29	1	2	0	2.02875
9144	0	65	2	151	50	21.9	136	79	6.77	5.27	1.33	0.91	3.42	165.7	0.631865	104.7	6.78	61.2	5.2	3	3	0	2.06434
4619	0	53	1	168.5	72	25.4	114	73	5.9	3.32	1.33	1.05	1.71	41.3	0.631961	26.1	4.4	94.1	5.52	3	3	0	2.92402
1262	0	53	1	172.5	85.7	28.8	142	79	5.6	5.4	1.07	1.49	3.73	37.8	0.632275	23.9	5	70	5.6	1	3	0	2.15743
8938	0	48	1	170	64	22.1	131	94	5.65	2.8	1.2	1.26	1.34	68	0.632353	43	4.84	110	5.4	3	3	0	2.26146
4576	0	36	1	160	65	25.4	103	72	6.18	4.32	1.1	1.33	2.36	49	0.632653	31	4.41	75	5.9	3	3	0	3.98084
5265	0	27	1	172.5	74	24.9	128	78	5.6	4.5	0.71	1.32	2.78	49	0.632653	31	6.87	82	5.36	3	2	0	5.23477
364	0	56	1	180	102	31.5	113	76	6.56	5.51	1.65	1.2	3.57	79	0.632911	50	6.5	89	5.79	3	2	0	2.02875
2753	1	42	1	160	69	27	135	87	6.68	5.1	5.9	1.45	2.76	79	0.632911	50	5.27	76	13.21	3	3	0	2.00137
3592	0	59	2	158	65.5	26.2	116	79	6	4.98	1.6	1.43	2.73	67.3	0.632987	42.6	4.5	57.9	6.07	3	3	0	2.04791
3830	0	68	1	171.5	76.6	26	133	85	5.63	5.66	1.07	1.32	3.55	29.7	0.632997	18.8	6.56	86.2	5.52	3	2	0	2.23135
435	0	32	1	181.1	102.1	31.1	121	80	5.71	5.46	1.37	1.19	3.51	63.5	0.633071	40.2	4.45	76.8	5.4	3	3	0	2.7269
1176	0	44	2	164	78	29	130	75	5.6	5.99	2.14	1.84	3.57	30	0.633333	19	3.6	55	5.6	3	3	1	2.00411
7464	1	61	1	171.5	68.5	23.3	106	86	5.67	5.14	1.07	1.41	3.19	42	0.633333	26.6	5.69	74.8	7.04	3	3	0	3.91786
10661	0	43	1	176	61	19.7	134	81	5.8	4.31	0.7	1.6	3.52	30	0.633333	19	6.1	82	5.8	3	2	0	2.09172
7217	1	43	1	174	71	23.5	133	86	6.26	3.8	1.24	1.16	2.55	50.5	0.633663	32	4.94	77.2	7.54	1	2	0	3.50719
3659	0	33	1	168.8	74.4	26.1	133	79	5.7	5.12	1.47	1.41	2.96	71	0.633803	45	3.8	84	5.91	2	3	0	3.67967
1282	0	60	1	172	85	28.7	121	75	5.76	7.52	4.92	1.08	5.19	41.8	0.633971	26.5	4.45	68.7	5	1	3	0	4.06297
6348	0	41	2	156.5	59.3	24.2	114	63	5.6	5.56	4.31	1.14	3.23	51.1	0.634051	32.4	5.3	66.2	5.5	3	3	0	2.21766
1834	0	40	2	156	68	27.9	115	76	5.97	4.6	1.5	1.31	2.78	41	0.634146	26	5.52	66	5.8	3	3	0	4.15332
2692	0	52	1	171	79	27	156	88	5.78	4.7	1.7	1.44	2.85	41	0.634146	26	5.44	84	6.8	3	3	0	2.95414
4196	0	36	1	182	85	25.7	141	92	5.76	6.79	3.11	1.09	4.08	53.6	0.634328	34	3.17	58.6	5	1	3	0	2.75428
905	0	58	1	178.5	94.3	29.6	131	79	6.3	5.73	2.55	1.14	2.97	60.2	0.634551	38.2	4.95	71.4	5.99	3	3	0	2.75975
3842	0	27	1	182	86	26	124	72	5.7	5.59	2.37	1.49	3.32	52	0.634615	33	3.7	67	5.4	1	3	0	2.07255
7162	1	47	1	168.5	67	23.6	123	73	6.29	6.48	11.02	0.88	3.2	37.8	0.634921	24	6.95	85.4	7.12	3	2	0	2.04791
7171	0	40	1	171	69	23.6	123	78	5.79	3.5	2	0.97	2.15	63	0.634921	40	5.77	118	5.5	3	3	0	2.02053
4292	0	59	1	173	76.9	25.6	91	59	5.6	3.88	0.67	1.15	2.37	41.1	0.635036	26.1	3.39	79.9	4.9	3	3	0	3.09377
10001	0	52	1	176.7	65	20.8	98	68	5.9	6.3	1.67	1.71	3.62	39.2	0.635204	24.9	7	91	5.23	1	3	0	2.55989
3852	0	33	1	169	74.4	26	146	92	5.6	3.5	0.66	1.2	2.09	24.4	0.635246	15.5	3.87	75.1	5.5	3	3	0	2.02327
484	1	36	1	178	97.5	30.8	103	83	5.62	7.96	1.61	1.01	3.42	140	0.635714	89	3.27	67	11.4	1	3	0	4.92266
597	0	52	1	172	90	30.4	130	97	5.71	5.48	1.91	1.22	3.37	43.1	0.635731	27.4	4.69	76.6	5.28	1	3	0	2.75154
3092	0	34	1	182	88	26.6	124	77	5.62	4	2.4	1.1	2.63	33	0.636364	21	4.1	87	6	1	2	0	3.05544
3770	0	31	1	175.5	80	26	133	81	6.08	4.26	0.99	0.87	2.19	33	0.636364	21	5.15	79	6.2	3	3	0	3.92608
4877	0	39	1	168	71	25.2	119	82	6	6.7	3.2	1.48	4.56	66	0.636364	42	6.1	90	5.9	3	3	0	3.02533
5508	0	38	1	168	70	24.8	129	84	6.1	4.06	3.38	1.24	2.49	33	0.636364	21	7.22	78	6.2	3	3	0	2.03422
9801	0	48	1	177	66	21.1	133	82	6	5.23	1.59	1.54	3.19	11	0.636364	7	4	69	5.9	1	3	0	2.20397
7542	0	54	2	169	66.5	23.3	143	82	5.64	4.78	2.01	0.93	3	60.6	0.636964	38.6	5	52.4	6.1	3	3	0	2.0616
193	0	32	1	182.5	109	32.7	191	85	5.6	5.43	6.3	0.93	2.78	69.7	0.637016	44.4	5.24	86	5.14	1	3	0	2.05065
2351	0	31	1	175	84	27.4	121	77	5.95	5.86	5.42	0.85	3.09	47.4	0.637131	30.2	2.51	63.5	4.9	3	3	0	2.05339
8851	0	37	1	179	71	22.2	140	81	5.6	4.64	1.09	1.45	3.02	55.4	0.637184	35.3	4.8	78.5	5.3	3	3	0	2.0178
1764	0	65	1	175.8	86.4	28	139	83	6.41	3.83	3.07	0.9	2.25	51	0.637255	32.5	4.73	87.2	5.6	3	1	0	3.27721
530	1	37	1	163	81.5	30.7	125	81	6.9	6.69	1.44	1.82	4.19	45.5	0.637363	29	5.9	71	7.5	1	2	0	2.16564
1498	0	41	1	175	87	28.4	127	70	5.82	4.74	1.71	0.86	2.99	36.7	0.637602	23.4	4.08	70.3	5.4	3	3	0	2.43395
7925	0	54	2	157	56.6	23	130	67	5.68	4.71	1.52	0.74	2.93	64.3	0.637636	41	3.01	75.1	4.74	3	3	0	2.13279
550	0	30	1	178.5	97.5	30.6	160	95	6	4.81	1.24	1.58	2.99	67.9	0.637703	43.3	4.2	63.9	4.51	3	2	0	2.35455
115	0	32	1	174.5	103	33.8	123	69	6.11	5.19	3.74	0.95	2.96	47	0.638298	30	6.5	87	5.4	3	3	0	3.98631
6802	0	37	1	169.5	68.5	23.8	136	69	6.01	4.45	1.28	1.43	2.15	47	0.638298	30	4.29	83	5.7	3	3	0	3.92608
818	0	42	1	164.7	80.9	29.8	132	90	6.1	6.9	5.54	1.13	3.43	30.7	0.638436	19.6	5.3	95.3	5.4	3	3	0	2.44764
2942	0	38	1	168.5	76.2	26.8	124	71	6.47	3.57	1.37	0.93	2.33	38.2	0.638743	24.4	4.2	83.8	5.78	3	3	0	2.01232
2400	0	33	1	167	76	27.3	146	85	6.09	5.8	2.2	1.43	3.39	36	0.638889	23	9.37	89	5.7	1	3	0	3.35661
3387	1	54	2	159	66.5	26.3	144	83	6.6	6.28	1.6	1.38	4.17	36	0.638889	23	3.65	38	7.9	3	3	0	3.96715
6427	0	47	1	173	72	24.1	129	72	6.11	5.94	1.74	1.04	4.16	36	0.638889	23	8	80	5.5	1	3	0	3.37303
2907	1	50	1	179	86	26.8	119	78	6.76	4.32	3.07	0.97	2.41	63	0.639683	40.3	5.12	80.3	7.2	1	3	0	2.29432
1174	1	55	1	166	80	29	137	66	6.71	4.2	2.7	1.33	2.38	50	0.64	32	4.94	76	7.82	2	3	0	2.01232
1682	0	36	1	174	85	28.1	127	82	6.88	6.68	2.86	1.45	4.04	50	0.64	32	4.24	65	5.1	3	3	0	3.91239
8302	0	52	1	168	64	22.7	118	64	6.45	4	0.8	1.14	2.05	50	0.64	32	5.09	92	5.5	3	3	0	2.09719
9247	0	53	2	166	60	21.8	134	89	5.96	4.2	1.3	1.23	2.3	25	0.64	16	3.09	56	6.94	3	3	0	2.04244
2166	0	42	1	177.1	86.5	27.6	132	77	5.64	5.64	1.7	0.88	3.62	62.8	0.640127	40.2	5.72	82.8	6.22	3	3	0	2.22313
903	0	30	1	170	85.7	29.6	125	83	5.78	4.12	1.14	1.09	2.7	48.1	0.640333	30.8	4.61	76.3	5.4	3	3	0	2.97057
10998	0	41	2	165	51	18.7	92	66	5.6	4.4	0.82	1.58	2.33	38.1	0.64042	24.4	3.68	60.1	5.5	3	3	0	2.32717
4736	0	38	1	179	81.2	25.3	111	70	5.68	5.73	1.85	1.16	3.88	37.3	0.640751	23.9	4.35	101	5.7	3	3	0	3.25804
2484	0	38	1	170.3	79	27.2	117	70	5.7	4.48	1.85	1.05	2.62	53.2	0.640977	34.1	5.18	82.3	4.7	1	2	0	3.0308
951	0	41	1	173	88	29.4	154	76	5.9	5.06	2.83	0.96	3.02	39	0.641026	25	6.18	120	5.2	3	1	0	3.93155
4253	0	53	1	166	70.5	25.6	107	75	6.9	6.28	1.45	1.25	3.85	39	0.641026	25	5.4	74.7	6.5	3	2	0	5.23751
2741	0	38	1	176	83.6	27	106	78	5.79	5.68	1.7	0.75	4.42	39.6	0.641414	25.4	3.37	65.8	5.5	1	2	0	2.0397
199	0	54	1	166.5	90.5	32.6	133	100	5.99	4.75	0.7	1.32	2.51	53	0.641509	34	5.68	81	6.5	3	3	0	5.10062
4572	0	56	1	169.5	73	25.4	123	67	5.97	5	1.38	0.81	2.95	52.3	0.642447	33.6	5.67	90.7	5.6	1	3	0	4.02464
5057	0	45	1	173.5	75.5	25.1	110	83	5.61	5.65	4.05	1.64	3.32	89.5	0.642458	57.5	3.8	77.5	5.86	3	2	0	2.61191
429	0	32	1	165	85	31.1	119	82	5.64	4.89	1.27	1.07	2.65	30.5	0.642623	19.6	4.07	90.4	5.1	3	2	0	3.38398
1641	0	31	1	169	80.4	28.2	154	98	6.02	5.27	2.46	1.57	2.9	70	0.642857	45	4.1	93	5.36	3	3	0	2.23956
2376	0	33	1	163	72.5	27.3	137	86	5.6	5.85	1.74	1.3	2.07	28	0.642857	18	6.6	83.3	5.5	3	3	0	4.16153
3497	0	47	1	177	82	26.2	133	88	5.84	5	2	1.46	3.07	28	0.642857	18	5.71	119	5.8	1	2	0	4.13689
4454	0	30	1	162	67	25.5	154	88	5.83	4.2	0.9	1.36	2.71	42	0.642857	27	3.84	93	6	3	3	0	3.0089
6004	0	55	1	169	69.7	24.4	127	77	5.62	5.29	0.97	1.69	3.06	28	0.642857	18	4.77	90	5.7	1	1	0	3.92334
7190	0	34	1	165	64	23.5	125	60	5.68	3.8	0.4	1.08	2.16	28	0.642857	18	5.35	63	5.6	3	3	0	4.16701
7469	0	54	1	180.5	75.8	23.3	125	78	6.26	4.8	0.7	1.25	2.98	56	0.642857	36	4.67	67	6.6	1	3	0	3.82752
2813	0	60	1	162	70.5	26.9	163	78	5.91	3.16	3.94	0.7	1.68	47.1	0.643312	30.3	4.08	65.6	5.58	1	3	0	2.21492
6156	0	34	1	179	78	24.3	107	72	5.77	4.55	0.88	0.96	2.91	71.5	0.643357	46	5.45	90.9	5.9	3	3	0	3.07734
4756	0	72	2	154	60	25.3	116	69	5.87	4.15	1.01	0.92	2.26	118.7	0.643639	76.4	3.52	66.2	5.6	3	3	0	2.92129
142	1	35	2	152	77	33.3	125	88	5.74	4.3	1.4	1.25	2.7	73	0.643836	47	2.56	47	12	1	3	0	3.06366
215	0	38	1	179	104	32.5	112	84	6.12	4.5	3.1	1.24	2.5	59	0.644068	38	4.7	103	5.8	1	2	0	3.62218
2980	0	42	1	173	80	26.7	147	92	6.28	5.79	1.54	1.04	3.68	37.4	0.644385	24.1	5.12	62.1	6.97	3	3	0	3.48255
2774	0	52	1	162.5	71	26.9	158	85	6.23	4.32	2.24	0.93	2.2	45	0.644444	29	3.63	69	6	1	3	0	3.94798
298	0	56	1	167	89	31.9	127	83	6.05	4.66	1.2	1.22	1.13	31	0.645161	20	4.07	70.2	6.5	3	3	0	3.87953
2292	1	58	1	174	83	27.4	116	89	5.83	4.22	0.7	1.66	2.16	31	0.645161	20	5.11	70	7.6	2	2	0	4.05202
6384	1	38	1	165.5	65.9	24.1	107	66	5.87	5.27	2.63	0.89	2.98	31	0.645161	20	4.8	80	7.4	2	2	0	4.9692
726	0	48	1	171	88	30.1	127	86	5.62	6.75	3.62	0.91	4.27	29.9	0.645485	19.3	5.02	76	5.48	1	3	0	2.0397
7150	0	35	1	173	70.5	23.6	116	66	5.74	4.23	0.59	1.43	2.73	45.7	0.645514	29.5	6.4	90.3	5.34	3	3	0	2.07255
6062	0	29	1	184	82.7	24.4	123	70	5.77	5.15	2.27	0.76	3.19	31.6	0.64557	20.4	5.12	95.4	4.8	1	3	0	2.09993
6709	0	51	1	165	65	23.9	142	104	5.96	4.3	3.6	1.23	2.38	48	0.645833	31	6.53	76	5.9	1	2	0	2.8501
7986	0	45	1	178	72.7	22.9	117	88	5.72	4.28	4.59	0.83	1.98	48	0.645833	31	5.53	65	5.2	1	2	0	3.87406
2335	1	42	1	171	80	27.4	133	92	6.43	7	4.07	0.86	4.52	51.4	0.645914	33.2	4.83	65.2	7.9	3	3	0	2.38467
5349	0	47	2	158	62.2	24.9	112	73	5.7	5.3	2.84	1.16	3.22	25.7	0.645914	16.6	5	69.3	5.78	3	3	0	2.34908
2918	0	50	1	170.5	77.8	26.8	120	76	6.05	6.41	12.42	1.04	0.86	36.5	0.646575	23.6	5.67	55.6	5.9	3	3	0	2.09172
3891	0	48	1	174.9	79.1	25.9	127	80	5.6	5.52	1.52	1	3.98	35.4	0.646893	22.9	5.16	88.7	5.8	3	3	0	4
6091	0	44	1	172.9	72.9	24.4	111	82	5.6	5.9	2.07	1.35	4.32	38.8	0.646907	25.1	3.6	66.7	4.6	3	3	0	2.00411
767	0	42	2	156	73	30	147	84	6.26	4.3	1.2	1.37	2.68	51	0.647059	33	4.69	85	5.91	3	3	0	2.00137
1209	0	43	1	160	74	28.9	124	89	6.11	6.54	7.56	0.89	3.28	62.9	0.647059	40.7	2.86	68.2	5.6	1	3	0	2.26694
1664	0	35	1	166	77.5	28.1	119	79	5.9	5.81	4.49	0.92	3.28	68	0.647059	44	6.3	74.1	5.89	1	2	0	4.94456
2826	0	66	1	168.6	76.4	26.9	142	79	5.67	4.47	1.17	0.98	2.72	30.6	0.647059	19.8	4.66	94.2	5.53	3	3	0	2.05065
4267	0	32	1	163	68	25.6	139	87	5.76	5.7	6.5	0.87	2.97	34	0.647059	22	3	91	4.9	1	2	0	4.00548
6708	0	53	2	157	59	23.9	142	83	6.51	6	1.9	1.55	3.42	68	0.647059	44	4.47	62	6.8	3	3	0	2.87748
6864	0	29	1	182	79	23.8	128	70	5.75	5.4	1.1	1.47	3.27	34	0.647059	22	5.23	92	5.8	3	2	0	2.43669
7053	0	29	1	179.5	76.2	23.6	119	99	5.73	5.16	1.2	1.6	3.17	34	0.647059	22	6.45	87	5.3	2	2	0	4.06297
9097	0	55	1	167	61	21.9	139	103	6.73	5.61	3.57	1.12	3.11	51	0.647059	33	3.7	82	6.6	1	2	0	3.92608
2598	0	52	1	178	86	27.1	122	77	5.99	4.27	2.62	1.88	2.1	41.1	0.647202	26.6	8.67	86.9	6.2	3	3	0	2.5462
2920	0	41	1	177	84	26.8	114	90	5.69	4.83	1.32	1.04	3.04	41.1	0.647202	26.6	5.4	76.4	6.06	3	3	0	2.08624
6243	0	33	1	172.9	72.6	24.3	169	94	6.62	4.45	6.59	0.9	1.94	94.3	0.647932	61.1	3.33	72.5	6.1	3	3	0	2.02053
5012	0	44	1	178	79.5	25.1	108	81	5.7	5.46	2.92	0.8	3.53	46.6	0.648069	30.2	5.2	76.5	5.18	1	3	0	3.24709
6731	0	34	1	172.5	71	23.9	133	85	5.6	5.4	1.63	1.39	2.34	43.8	0.648402	28.4	5.6	81.9	5	3	2	0	2.12183
608	0	43	1	171	89	30.4	134	84	5.61	6	2.5	1.63	3.93	37	0.648649	24	8.96	121	5.44	1	3	0	2.00411
1630	0	62	1	168	79.5	28.2	122	86	6.5	5.94	3.56	0.87	3.15	37	0.648649	24	7.1	79.4	5.94	1	3	0	3.01711
2664	0	39	1	181.5	88.9	27	106	71	5.8	3.25	2.55	1.2	1.64	37	0.648649	24	3.07	78.4	6.6	1	2	0	3.91786
2860	0	47	1	167.8	75.5	26.8	137	92	6.2	4.6	4.81	0.77	2.56	37	0.648649	24	6.4	84.6	5.7	1	3	0	3.96715
7186	0	34	1	167.5	66	23.5	138	89	5.96	5.03	4.77	0.72	2.68	37	0.648649	24	4.48	95	5.5	3	3	0	4.50376
6143	0	37	1	172	72	24.3	132	85	5.77	3.36	1.11	0.88	2.17	35.3	0.648725	22.9	4.5	72.6	6.01	1	3	0	3.52909
7813	0	56	2	159	58.5	23.1	97	60	5.72	7.03	2.68	1.09	5.17	39.3	0.648855	25.5	3.9	61.4	5.5	3	3	0	2.02327
769	0	34	1	172	88.5	29.9	142	76	6.06	6.72	2.82	1.2	4.56	77	0.649351	50	3.81	86	5.5	3	3	0	4.95551
6756	0	28	1	165.5	65.5	23.9	113	67	5.7	3.5	1.29	1.06	2	32.8	0.64939	21.3	5.7	71.4	5.07	3	3	0	2.00958
527	0	35	1	175.5	94.5	30.7	131	80	6.9	5.83	3.58	1.28	3.36	57.9	0.649396	37.6	5.07	73.1	6.3	1	3	0	2.81725
1912	0	42	1	176	86	27.8	122	84	5.61	3.59	0.84	1.1	2.19	40	0.65	26	7.34	77	6.5	1	2	0	4.04928
2010	0	59	1	167	77.2	27.7	123	78	5.98	4.59	2.67	0.98	2.5	40	0.65	26	6.62	82	5.5	3	3	0	4.92266
2391	0	45	1	160	70	27.3	140	99	6.26	5.57	2.08	1.37	3.25	60	0.65	39	4.84	68	6.4	1	3	0	3.92334
3731	0	69	1	175.5	80.5	26.1	155	89	5.7	4.58	2.33	1.09	2.63	68	0.65	44.2	7.66	84.5	5.31	1	1	0	2.02875
4363	0	31	1	179	82	25.6	126	80	5.63	6.5	1.7	1.68	3.91	40	0.65	26	4.17	79	5.4	1	1	0	2.15469
5988	0	27	1	173	73	24.4	139	81	5.83	4.39	0.68	1.39	2.82	40	0.65	26	5.48	69	5.4	2	2	0	4.0794
5336	0	51	1	177	78	24.9	110	64	6.61	4.89	3.79	0.9	2.9	42.9	0.65035	27.9	5.35	68.6	6.8	1	3	0	2.93224
1263	0	53	1	172.5	85.8	28.8	111	76	6.29	6.57	2.43	1.57	3.88	91.6	0.650655	59.6	5.7	95.3	6	3	3	0	2.1191
1891	0	38	1	177.5	87.9	27.9	129	82	6	4.9	5.4	1.04	2.33	89.6	0.65067	58.3	4	65.6	4.3	3	3	0	2.02327
1132	0	39	1	180	94	29	132	64	6.4	5.85	1.98	1.17	3.58	66	0.651515	43	5.92	65	5.3	1	3	0	4.04107
4235	0	50	1	173	77	25.7	130	79	5.7	4.62	1.9	1.33	2.58	66	0.651515	43	5.2	89	6.2	1	3	0	2.05339
9667	0	48	1	164.5	57.7	21.3	96	61	6.31	4.16	0.8	1.54	2.16	85.3	0.651817	55.6	6.85	88.5	5.85	3	2	0	2.01232
417	0	42	1	179	99.9	31.2	134	85	6.21	4.21	1.06	1.05	2.81	29.9	0.652174	19.5	5.7	85.4	5.9	2	2	0	2.17112
1983	0	33	1	169	79.4	27.8	161	83	5.62	6.53	2.23	1.5	4.38	46	0.652174	30	4.7	81.6	5.92	3	3	0	2.11088
3759	0	57	1	171	76	26	140	91	5.68	6	1.7	1.36	4.02	69	0.652174	45	2.82	75	5.7	3	3	0	4.04381
3886	1	31	1	177.5	81.5	25.9	147	78	6.57	4.69	2.26	1.13	2.71	46	0.652174	30	5.08	86	7.3	3	3	0	4.04107
10413	1	55	1	162	53	20.2	108	75	6.7	3.79	1.12	1.17	2.26	23	0.652174	15	4.7	87	7.8	1	3	0	2.05339
446	0	34	1	177	97	31	124	78	5.68	5.91	2.43	1.25	3.58	96.7	0.652534	63.1	3.98	76.6	5.3	3	2	0	3.40041
620	0	47	1	172	89.5	30.3	124	77	6.4	4.75	1.42	0.79	3.29	72	0.652778	47	4.2	68.9	6.89	3	3	0	3.69336
2561	1	51	1	170.5	78.9	27.1	121	84	6.4	5.28	2.9	1.42	2.87	82.4	0.652913	53.8	5.65	78.2	5.56	1	3	0	3.76454
72	0	37	1	180	112.1	34.6	141	74	5.93	4.16	3.74	0.67	2.1	51	0.652941	33.3	4.24	79.1	5.5	2	3	0	2.83368
2547	0	34	1	176	83.8	27.1	129	73	6.55	4.26	1.38	0.91	2.62	31.7	0.652997	20.7	3.56	63.7	4.7	3	2	0	4.00821
659	0	46	1	174.2	91.6	30.2	125	72	6.2	6.88	3.88	1.18	3.61	49	0.653061	32	6.9	63.3	5.2	3	2	0	2.21766
700	0	41	1	169	86	30.1	136	86	6.21	4.9	5.4	1.85	2.84	49	0.653061	32	4.48	86	6.3	1	2	0	3.02533
6399	1	35	1	168	68	24.1	108	77	5.61	4.7	1.8	1.67	2.37	49	0.653061	32	4.22	74	7.6	3	3	0	4.21629
1017	0	51	1	169.5	84.2	29.3	134	90	6.71	4.59	1.72	1.02	2.8	41.8	0.65311	27.3	7.1	79.5	6.9	1	3	0	2.9514
6446	0	35	1	174.5	73.5	24.1	99	72	5.63	5.14	3.1	1.61	2.48	59.4	0.653199	38.8	5.3	70.7	5.8	3	3	0	2.98973
9384	0	61	2	161	56	21.6	120	71	6.6	5.4	1.81	1.72	3.24	45	0.653333	29.4	4.1	48.6	6.84	3	3	0	2.94319
7363	0	47	1	174.4	71.1	23.4	112	68	5.96	4.7	1.63	1.71	2.32	52.8	0.653409	34.5	4.34	84.8	6.33	1	2	0	3.01164
2309	0	49	1	176	85	27.4	94	66	5.84	5.63	1.87	0.91	3.92	30.3	0.653465	19.8	5.43	75.6	5.2	3	2	0	3.19507
5684	1	45	1	173.5	74	24.6	144	88	6.85	6.57	3.79	1.38	3.72	92.4	0.65368	60.4	3.8	55	9	2	3	0	5.0705
2090	0	32	1	174	84	27.7	137	79	5.8	5.61	2.66	1.53	3.16	26	0.653846	17	3.6	52	5.9	3	3	0	2.0178
2890	0	32	1	182	89	26.8	121	84	5.75	4.1	0.6	1.23	2.28	26	0.653846	17	4.08	100	5.7	3	3	0	2.9514
4455	0	52	1	162	67	25.5	103	66	5.96	5.56	1.84	1.32	3.19	23.4	0.653846	15.3	7.51	75.8	4.92	3	3	0	3.00342
5802	0	34	1	171	72	24.6	155	88	5.74	3.18	3.12	1.54	1.27	26	0.653846	17	4.47	104	5.9	1	3	0	2.04244
8069	0	52	1	167	64	22.9	152	85	5.9	5.04	1.98	1.61	2.93	26	0.653846	17	5.2	99	5.9	3	3	0	2.05339
10217	0	33	2	171	60	20.5	109	64	5.62	3.8	0.8	1.36	2.25	26	0.653846	17	3.95	56	5.6	3	3	0	2.47502
10827	0	31	1	172	57	19.3	105	61	5.8	2.98	0.68	1.11	1.31	26	0.653846	17	5.16	50	4.9	1	3	0	2.03149
513	0	29	1	171	90	30.8	117	86	5.7	4.9	1.69	1.27	2.85	75.7	0.653897	49.5	5.1	101.4	5.2	1	3	0	2.01232
7286	0	36	1	168	66.4	23.5	118	82	6.43	6.08	1.56	1.18	3.53	37	0.654054	24.2	5.72	71.5	5.4	3	3	0	2.141
4094	0	39	2	160.5	66.4	25.8	119	80	6.22	3.72	0.83	1.22	2.1	46.3	0.654428	30.3	3.3	58.2	6.1	3	3	0	2.1191
1153	0	45	1	178	92	29	98	70	5.92	6.1	2.2	1.2	4.05	55	0.654545	36	6.52	80	6.1	3	2	0	2.81999
2213	1	63	2	165	75	27.5	134	92	6.21	5.6	1.8	1.64	3.26	55	0.654545	36	3.74	42	8	3	3	0	3.85763
2763	1	50	1	167	75	26.9	131	86	6.21	5.4	3.1	1.31	3.46	55	0.654545	36	5.31	57	9.3	1	3	0	4.18617
3617	0	41	1	181.5	86	26.1	124	85	5.8	4.28	0.64	1.51	2.36	55	0.654545	36	5.11	89	4.7	1	2	0	4.91992
7404	0	41	1	178	74	23.4	116	80	5.83	5.26	2.07	1.05	3	24.9	0.654618	16.3	5.38	76.4	5.1	3	3	0	2.08898
391	0	59	2	160	80	31.3	153	102	5.79	4.83	0.78	1.55	2.66	39.4	0.654822	25.8	5.4	60.9	5.7	3	3	0	2.63655
1727	0	45	1	174	85	28.1	130	79	5.8	4.89	1.11	1.59	2.86	29	0.655172	19	5.3	65	6.4	3	3	0	2.06434
2850	0	51	1	171	78.5	26.8	105	75	5.9	5.94	2.73	1.06	3.04	29	0.655172	19	5.4	71.1	6	1	3	0	4.08214
3875	1	48	1	177	81	25.9	112	70	6.26	3.6	2.1	1.52	1.57	29	0.655172	19	5.94	78	7.1	1	3	0	4.83231
5460	0	50	1	163.5	66.4	24.8	115	63	5.77	4.49	0.93	1.43	2.68	37.7	0.655172	24.7	5.26	84.5	4.98	3	3	0	2.96783
4205	0	43	1	171.1	75.1	25.7	102	61	5.72	5.49	1.46	0.84	4.03	62.7	0.655502	41.1	5.16	64.3	6.65	3	3	0	2.41478
2377	0	53	1	177.5	86	27.3	145	99	5.6	7.75	6.28	1.13	3.83	61	0.655738	40	4.3	77.5	5.85	1	2	0	4.14237
9156	0	50	2	160	56	21.9	93	58	5.7	4.01	0.55	1.47	2.13	61	0.655738	40	5.1	50	5.5	3	3	0	2.01232
5761	0	32	1	176.9	77	24.6	116	75	5.91	4.7	1.07	1.33	2.98	33.7	0.655786	22.1	4.28	80.8	5	3	2	0	2.6694
5071	0	51	1	175	77	25.1	126	89	6.11	4.68	1.43	1.21	3.1	53.8	0.656134	35.3	7.26	68.8	5.27	3	3	0	2.14374
521	0	55	1	175	94	30.7	149	91	5.97	6.4	2	1.48	4.45	32	0.65625	21	4.11	78	6.6	3	3	0	3.77276
4090	0	32	1	178	82	25.8	138	88	5.92	5.8	2.3	1.56	3.62	32	0.65625	21	6.95	102	5.78	3	3	0	2.141
7554	0	33	2	159	59	23.3	130	85	6.86	5.01	2.3	1.21	2.98	32	0.65625	21	6.17	58	6.1	3	3	0	2.03696
3529	0	30	1	173	78.5	26.2	131	74	6	4.68	2.56	1.5	2.85	56.2	0.656584	36.9	5.9	70.4	5.75	3	3	0	3.02533
5529	1	52	1	172	73	24.7	110	63	5.98	4.55	1.16	1.12	2.23	67	0.656716	44	4.34	85	6.4	3	3	0	4.97741
5215	1	41	1	172	74	25	121	83	6.5	3.76	2.59	1.17	1.97	34.4	0.656977	22.6	5.1	88.9	7.22	3	3	0	2.23682
9679	0	34	1	166	58.5	21.2	113	68	5.6	3.51	1.1	1.14	1.81	27.7	0.65704	18.2	4.71	79.4	4.89	2	2	0	4.04928
213	0	44	1	175.5	100	32.5	144	88	6.22	4.39	2.69	1.21	2.44	35	0.657143	23	5.66	72	6.1	1	3	0	4.04928
990	0	38	1	171	86	29.4	125	82	5.63	6	1.2	1.62	3.9	35	0.657143	23	4.9	90	5.2	3	2	0	2.02875
1817	1	46	1	166	77.1	28	155	87	6.54	5.4	2.1	1.45	3.33	35	0.657143	23	4.28	78	8	1	3	0	2.03149
1899	0	52	1	165	75.8	27.8	138	99	5.68	5.39	2.05	0.89	3.02	35	0.657143	23	4.07	70	6.1	3	3	0	4.95003
5415	0	52	1	162	65	24.8	129	75	5.66	4	1.51	1.21	1.98	35	0.657143	23	6.34	74	5.8	1	3	0	4.04107
5501	1	45	1	182	82	24.8	113	64	5.8	4.64	1.53	1.08	3.12	28	0.657143	18.4	5.13	97	7	1	3	0	2.05065
7458	0	53	1	171	68	23.3	116	78	5.72	4.4	1.3	1.68	2.08	35	0.657143	23	6.87	103	6.3	3	3	0	4
7815	0	30	1	164	62	23.1	107	70	6	4.86	1.79	1.34	2.68	35	0.657143	23	4.3	48	5.3	3	3	0	2.0178
8542	0	35	1	179	72	22.5	111	79	5.67	4.86	0.88	1.44	3.21	31.5	0.657143	20.7	5.27	82.8	4.87	3	3	0	2.02327
11035	0	35	2	163	49.1	18.5	112	74	5.71	5.19	0.8	1.53	3.43	35	0.657143	23	3.68	60	5.65	3	3	0	2.96509
9314	0	58	1	167	60.5	21.7	118	85	6.1	4.76	0.72	1.54	2.7	18.7	0.657754	12.3	4	74.3	5.2	1	3	0	2.11088
629	1	46	1	179	97	30.3	141	94	6.1	4	2.8	0.62	2.22	38	0.657895	25	4.01	87	7.3	1	2	0	2.54346
1298	0	34	1	174	87	28.7	123	80	6.1	5.5	2.3	1.82	2.86	38	0.657895	25	3.68	71	5.3	3	2	0	3.06913
4237	0	52	1	172	76	25.7	103	73	6.08	4.7	1.8	1.46	3.1	38	0.657895	25	5.87	90	6.41	3	3	0	2.03422
6005	1	35	1	176	75.5	24.4	119	73	5.7	5.7	2.04	1.26	3.71	38	0.657895	25	7.21	88	17.7	3	2	0	3.91239
6418	0	29	1	174	73	24.1	129	74	5.71	4.84	1	1.23	2.86	38	0.657895	25	3.6	69	5.6	3	3	0	3.84942
9613	0	35	1	176	66	21.3	105	57	5.66	4.58	1.12	1.39	2.67	38	0.657895	25	5.82	81	4.8	2	2	0	3.98905
5030	0	58	1	172.5	74.6	25.1	145	86	5.78	5.82	3.43	1.07	2.86	42.1	0.657957	27.7	4.89	72.8	5.6	1	3	0	2.98152
189	0	35	1	168	92.2	32.7	134	94	5.61	7.34	2.03	1.16	4.79	34.5	0.657971	22.7	4.65	75.3	5.1	3	3	0	2.98973
7920	0	55	1	171.5	67.7	23	133	80	6.43	6.06	1.9	1.22	4.56	42.7	0.65808	28.1	5.33	76.4	5.9	2	2	0	2.19849
920	0	64	1	178.5	94.4	29.6	115	78	6.23	4.2	0.87	1.17	2.27	59.1	0.658206	38.9	4.39	79.2	6	3	2	0	2.00958
2040	0	50	1	174	84	27.7	148	101	6.76	5.03	1.91	1.27	3.37	31.9	0.658307	21	4.47	63.4	6.8	2	3	0	3.28816
6671	0	52	2	157	59	23.9	131	78	5.83	6.19	2.1	1.74	3.53	32.2	0.658385	21.2	5.35	68.8	5.4	3	3	0	3.96715
895	0	56	2	158	74	29.6	151	80	5.63	6.8	5.3	1.5	4.46	82	0.658537	54	5.29	64	5.6	3	3	0	3.78097
3758	0	48	1	172.5	77.5	26	129	71	5.83	4.73	0.68	1.24	2.85	82	0.658537	54	3.7	70.2	5.67	3	2	0	4.04381
3997	0	31	1	171	75.5	25.8	146	91	5.76	4.05	1.74	1.16	2.28	41	0.658537	27	2.13	65	5.7	2	3	0	4.06023
4910	0	47	2	158	63	25.2	125	84	6.02	4.9	1.6	1.21	2.95	41	0.658537	27	3.34	53	6.7	3	3	0	2.46954
7463	0	41	1	177	73	23.3	114	79	5.62	5.53	0.42	1.56	2.98	41	0.658537	27	3.59	74	5.7	3	2	0	3.9206
7575	1	38	1	178	73.5	23.2	120	71	6.4	5.4	1.78	0.88	3.06	41	0.658537	27	2.9	76.1	7.19	2	2	0	5.02943
7030	0	45	1	160	60.6	23.7	122	72	5.79	4.39	1.6	1.13	2.26	29.3	0.658703	19.3	4.13	76	4.7	3	3	0	2.02327
2018	0	47	1	181.5	91.3	27.7	144	99	5.73	4.47	4.15	0.75	2.66	42.8	0.658879	28.2	3.92	71.5	6	3	3	0	4.12047
5937	0	31	1	164	66	24.5	134	74	5.6	4.29	1.93	1.01	2.53	69.2	0.65896	45.6	3.9	79.9	5.03	3	2	0	2.10267
1922	1	60	1	177	87	27.8	122	85	6.48	5.13	2.13	0.94	3.23	30.8	0.659091	20.3	7.04	71	7.85	1	1	0	3.8987
2838	0	40	1	181	88	26.9	138	81	5.79	5.3	1.7	1.56	3.39	44	0.659091	29	3.97	73	5.94	1	3	0	2.00411
3411	0	62	1	171	77	26.3	126	85	5.91	4.4	1.4	1.25	2.4	44	0.659091	29	7.09	90	5.5	1	2	0	3.50445
258	0	35	1	189	115	32.2	139	87	5.73	5.43	2.91	1.41	2.59	47	0.659574	31	5.7	81	4.4	1	2	0	3.2553
2206	0	62	1	170	79.5	27.5	146	73	6.9	6.96	6.46	1.12	3.08	47	0.659574	31	5.8	84.1	5.82	1	2	0	4.04928
37	0	43	1	163	95	35.8	131	93	5.69	4.82	1.35	1.27	2.67	50	0.66	33	4.55	73	5.2	3	2	0	3.90965
642	0	54	1	166.5	83.7	30.2	141	90	6.39	4.64	1.97	0.83	2.71	50	0.66	33	4.35	111	6.8	3	3	0	4.06571
712	0	46	1	171	88	30.1	129	77	6.21	4.9	2.2	1.05	2.92	50	0.66	33	5.49	94	6.4	3	3	0	2.55441
6067	0	46	1	176.5	76	24.4	108	67	5.6	5.99	4.03	1.61	3.57	57.7	0.660312	38.1	5.3	64.7	5.35	1	3	0	2.07529
4542	0	49	1	187	89	25.5	135	81	5.8	5.98	2.21	1.31	3.54	26.5	0.660377	17.5	5.3	96.9	5.2	1	3	0	2.01232
247	0	37	1	179	103.6	32.3	129	68	6.37	2.93	2.17	1.15	1.34	37.4	0.660428	24.7	4.23	71.5	5.31	1	3	0	3.06913
1428	0	58	2	158.5	71.6	28.5	135	81	6.75	5.09	3.82	0.93	2.78	32.4	0.660494	21.4	5.69	52.1	6.1	3	2	1	3.01437
4903	1	45	1	184	85.3	25.2	117	84	6.04	3.52	3.45	1.34	2.26	56	0.660714	37	5.12	93	7.1	3	3	0	2.56537
10159	0	39	1	183.5	69.5	20.6	103	70	6	4.99	1.6	1.14	2.78	56	0.660714	37	6	73.1	5.8	3	2	0	2.43395
10753	0	64	1	148.5	43	19.5	141	90	5.6	5.6	4.32	1.42	2	96.1	0.66077	63.5	5.6	65.2	5.6	1	1	0	2.08898
2660	0	69	1	176	83.5	27	151	95	6.11	5.3	1.9	1.32	3.63	62	0.66129	41	4.21	94	4.9	3	3	0	3.93703
5985	0	37	1	167.1	68	24.4	119	79	5.8	6.27	2.5	0.88	4.41	62	0.66129	41	4	72.4	6.03	1	3	0	4.24914
564	1	51	1	169	87	30.5	119	70	6.48	5.36	2.1	0.84	3.22	65	0.661538	43	5.28	81	7.6	3	2	0	3.93977
1111	0	58	1	172.5	86.5	29.1	141	86	6.8	5.5	2.88	1.2	3.36	53.8	0.66171	35.6	3.95	79.2	5.99	1	3	0	2.28611
2948	0	44	1	171	78.5	26.8	119	87	6.6	5.04	1.21	1.45	3.49	62.4	0.661859	41.3	5.9	86.2	6.4	3	3	0	2.00411
563	0	41	1	164	82	30.5	150	102	5.73	4.94	3.42	1.46	2.64	71	0.661972	47	4.38	78	6.7	1	2	0	3.94251
7943	0	68	1	176.5	71.6	23	145	99	5.6	4.35	1.27	1.31	2.81	30.5	0.662295	20.2	6.1	75.7	5.5	3	2	0	2.02875
856	0	36	1	174	90	29.7	123	75	6.29	5.29	4.93	1.17	2.98	80	0.6625	53	7.54	76	5.7	1	1	0	3.20055
4602	0	68	1	173	76	25.4	134	75	5.76	5.47	1.54	1.15	3.65	66.1	0.662632	43.8	7.25	75.9	6.7	1	3	0	3.54552
2673	0	41	1	161	70	27	123	79	5.67	4.06	1.29	0.85	2.36	33.5	0.662687	22.2	2.57	78.4	5.28	2	3	0	3.44695
822	1	55	1	170	86	29.8	179	109	6.67	4.98	3.01	1.51	2.41	42.1	0.662708	27.9	3.97	66.8	7.8	3	3	0	2.30801
4821	0	45	1	162	66.5	25.3	144	98	5.95	6.03	1.78	0.86	3.51	34.4	0.662791	22.8	7.47	98.8	5.79	3	3	0	2.01506
7215	0	39	2	161	61	23.5	108	65	5.72	5.48	1.09	0.89	3.84	34.4	0.662791	22.8	4.68	58.8	5.6	3	3	0	3.55373
1715	0	43	1	158.5	70.6	28.1	100	65	5.7	5.02	8	1.11	2.13	39.8	0.663317	26.4	5.28	65.4	5.7	1	3	0	2.20397
6887	0	59	2	160.9	61.7	23.8	134	65	5.7	4.8	1.22	1.52	3.07	51.2	0.664062	34	6.7	68.8	5	3	3	0	2.07255
207	0	48	1	170.1	94.2	32.6	109	79	6.1	3.7	1.76	1.17	1.82	74.5	0.66443	49.5	6	92	5.8	3	2	0	2.02053
3338	0	45	1	167.5	74	26.4	119	91	5.7	5.4	0.76	1.48	3.54	33.1	0.664653	22	4.4	75.1	5.27	3	3	0	2.18754
7648	0	43	1	179	74.4	23.2	122	75	5.69	4.98	1.82	1.07	3.01	51.3	0.664717	34.1	6.92	72.1	5	2	2	0	2.75975
8526	0	43	1	174	68.1	22.5	133	73	6.31	4.46	1.34	1.11	2.43	34.6	0.66474	23	5.58	81.6	6.2	3	3	0	2.10541
5441	0	32	1	175.5	76.7	24.8	109	83	5.65	4.53	1.27	1.27	2.45	42.1	0.665083	28	3.39	87.7	5.49	3	3	0	3.31554
2731	1	39	2	153.9	63.9	27	122	67	6.4	4.7	2.61	1.4	2.56	78	0.665385	51.9	3.97	43.1	7.17	3	3	0	2.07529
5685	0	42	1	176	76.2	24.6	133	85	5.61	4.7	1.71	1.2	2.62	31.7	0.665615	21.1	5.4	61.4	5	1	3	0	5.04586
8672	0	56	1	160.5	57.5	22.3	146	79	6.2	3.97	1.37	1.13	2.23	44.9	0.665924	29.9	4.02	75.6	5.7	3	3	1	3.06092
1772	0	59	2	154.5	66.8	28	123	77	6.4	7.09	2.06	1.85	4.04	53.9	0.666048	35.9	5.5	51.9	6.3	3	3	0	3.01437
99	1	63	1	190	123	34.1	111	53	6.3	4.75	1.98	1.28	2.67	24	0.666667	16	5.8	86	7.5	1	3	0	2.00137
294	0	33	1	184	108	31.9	144	107	5.93	4	1	0.9	2.34	30	0.666667	20	3.23	102	5.3	3	3	0	4.02464
306	0	40	1	162.5	84.3	31.9	137	86	5.85	5.79	4.22	1.4	1.98	39	0.666667	26	4.8	83	5.79	3	3	0	2.13005
491	1	60	2	155	74	30.8	156	79	6.39	4.7	1	1.27	3.05	39	0.666667	26	6.31	70	9.4	3	3	0	3.77823
690	0	53	1	162	79	30.1	121	78	5.83	4.8	2.4	1.24	2.61	36	0.666667	24	5.25	135	5.9	1	2	0	3.52635
844	0	53	1	175	91	29.7	115	83	5.93	5.89	6.39	0.81	2.13	51	0.666667	34	4.16	75	6.2	3	2	0	3.96988
1225	0	23	1	174.5	88	28.9	151	89	6.02	4.27	0.72	1.79	2.21	36	0.666667	24	3.4	95	5.71	3	3	0	2.03149
1231	1	46	1	162	75.5	28.8	109	75	6.1	5.03	1.89	1.05	2.84	36	0.666667	24	5.3	71.9	11.76	1	3	0	4.88433
1337	0	60	1	166	79	28.7	129	84	5.6	5.1	1.9	1.69	3.14	36	0.666667	24	8.9	84	5.1	3	3	0	2.11636
1344	0	50	2	161	74.5	28.7	133	87	5.6	6.09	1.47	1.7	3.46	62.4	0.666667	41.6	8.83	56.2	6	3	3	0	2.04791
1417	0	33	1	161	74	28.5	122	70	6.28	7.12	6.21	0.91	4.35	51	0.666667	34	8.65	92	6.1	3	2	0	4.1807
1470	0	39	1	170	82	28.4	125	79	6.48	4.7	2.9	1.28	2.74	48	0.666667	32	3.68	78	6.3	1	2	0	4.04107
1579	0	34	1	180	92	28.3	164	82	5.96	4.77	2.79	1.47	2.45	28.8	0.666667	19.2	4.11	87	5.1	3	3	0	2.35455
1706	0	45	1	181	92	28.1	132	89	5.89	5.81	2.87	1.17	3.5	90	0.666667	60	4.46	76.2	5.6	3	3	0	2.79261
1744	0	39	1	173.5	84.4	28	105	82	5.77	4.87	6.41	0.83	2.57	36	0.666667	24	3.82	80	5.6	1	3	0	5.00479
1862	0	50	1	171.5	82	27.9	141	96	5.81	4.7	1.5	1.28	2.52	30	0.666667	20	5.79	102	5.6	3	3	0	2.85284
1863	0	35	1	172	82.5	27.9	131	88	6.02	4.55	1.82	1.34	2.09	20.1	0.666667	13.4	4.4	78.5	6.5	1	1	0	2.72964
2045	0	72	1	163	73.5	27.7	149	80	5.9	6.06	1.05	1.05	3.76	30	0.666667	20	8.4	134.2	5.6	3	3	0	3.11841
2372	0	63	1	170.5	79.3	27.3	126	86	6.33	4.96	1.64	0.94	2.8	27	0.666667	18	6.59	86	6	1	2	0	4.87337
2374	1	66	1	170	79	27.3	125	82	6.65	3.9	0.9	1.01	1.81	54	0.666667	36	4.31	71	9.3	2	3	0	4.23819
2794	0	29	1	172	79.5	26.9	113	71	5.63	3.48	0.83	0.92	1.79	27	0.666667	18	4.3	82	5.4	3	3	0	2.99795
3071	1	52	1	168.5	75.5	26.6	135	100	6.7	3.72	1.55	1.56	2.13	51	0.666667	34	4.6	67.6	7.88	3	3	0	3.96715
3315	0	51	1	175	81	26.4	116	86	6.01	4.6	1.8	1.25	3.21	48	0.666667	32	3.96	76	6.86	1	2	0	3.07461
3362	0	62	1	163	70.1	26.4	142	93	6	6.77	1.55	1.29	3.68	36	0.666667	24	7.11	64	5.71	3	3	0	2.02601
3393	0	31	1	175.5	81	26.3	116	73	5.67	4.74	1.6	1.23	2.87	36	0.666667	24	3.61	70	4.1	3	3	0	3.93429
3757	0	44	2	158	65	26	115	69	6.06	4.5	1.7	1.2	2.94	66	0.666667	44	2.96	51	6.5	3	3	0	4.04381
3980	0	40	1	169.5	74	25.8	105	73	5.84	6.76	1.47	1.27	3.97	57	0.666667	38	5.08	77	5.5	3	3	0	5.14442
4153	0	39	1	168.5	73	25.7	109	65	5.6	5.7	1.11	0.83	3.29	30	0.666667	20	7.01	90	5.06	3	3	0	4.0219
4498	0	46	2	161	66	25.5	130	78	5.93	5.3	0.7	1.4	3.21	36	0.666667	24	5.41	57	6.2	3	3	0	2.13826
4982	0	57	1	162	66	25.1	135	76	6.41	3.7	1.2	1.12	2.12	24	0.666667	16	3.98	75	6	3	2	0	4.06571
5072	0	45	1	182	83	25.1	121	83	5.64	4.29	1.04	1.27	2.17	33	0.666667	22	5.09	79.5	5.2	3	3	0	2.14374
5119	0	57	1	167.2	69.9	25	138	81	6.4	5.13	3.34	0.85	2.62	30	0.666667	20	5.04	64.5	5.88	1	1	0	5.01027
5190	0	42	1	178.5	79.5	25	136	79	6.3	6.44	6.82	1.4	3.84	36	0.666667	24	4.02	85.4	6.3	3	3	0	2.86105
5557	0	40	1	166	68	24.7	134	66	5.83	4.17	3.78	1.12	2.2	78	0.666667	52	6.47	53	6	3	3	0	3.93429
5646	1	50	2	152	57	24.7	121	73	6.38	4	1.5	1.32	2.41	18	0.666667	12	4.07	49	7.9	3	3	0	2.06434
5659	0	44	1	164	66.5	24.7	100	75	5.72	5.21	1.37	0.85	3.42	27	0.666667	18	5.8	93	4.14	3	3	0	2.0397
6154	0	30	1	172	72	24.3	119	84	5.62	3.9	3.5	1.27	2.03	30	0.666667	20	3.72	103	6.5	3	3	0	3.20329
6449	0	46	1	172	71.4	24.1	125	77	5.63	5.8	3.6	1.29	3.27	36	0.666667	24	6.04	91	5.1	1	2	0	2.94319
6972	1	40	1	179	76	23.7	102	72	6.32	7.9	2	1.73	4.66	27	0.666667	18	2.82	81	7.4	2	2	0	3.0089
7303	0	29	1	175	72	23.5	118	86	5.6	5.19	1.68	1.47	3.06	27	0.666667	18	4.11	76	5.8	1	3	0	2.04517
8971	0	35	1	169.5	63.5	22.1	140	81	5.66	4.3	0.94	1.13	2.46	45	0.666667	30	4.71	83.3	5.71	3	3	0	2.02875
9825	0	34	1	174	64	21.1	122	77	5.86	5.68	1.17	1.53	3.21	16.5	0.666667	11	3.42	77	5.36	2	3	0	2.00958
9917	0	34	1	171	61	20.9	129	69	5.66	3.35	0.86	1.03	1.55	24	0.666667	16	5.78	76	5.2	3	2	0	5.02396
10590	0	59	1	168	56	19.8	136	64	6.25	4.8	1.9	1.24	2.58	27	0.666667	18	5.58	95	5.7	3	3	0	3.92882
10951	0	26	2	169	54	18.9	125	86	5.66	4.2	0.4	1.32	2.72	27	0.666667	18	3.43	47.8	5.2	3	3	0	2.04517
1596	0	35	1	168	80	28.3	135	79	5.74	7.64	3.19	1.21	4.75	50.8	0.667323	33.9	3.49	58.1	4.92	1	3	0	2.02601
236	1	73	2	159.9	82.8	32.4	173	76	5.75	5.26	1.55	1.3	3.44	38.2	0.667539	25.5	7.04	51.6	5.4	3	3	0	2.00958
5211	0	39	1	171	73	25	137	85	5.64	5.07	5.66	1.17	2.3	64.4	0.667702	43	5.14	85	4.87	1	3	0	2.28884
1719	1	47	1	174.2	85.3	28.1	138	89	6.1	5.45	1.63	1.17	3.43	30.1	0.667774	20.1	6	65.7	6.1	3	2	0	2.13005
2276	0	37	1	178	87	27.5	106	66	6.2	5.36	1.16	1.61	3.28	64.2	0.668224	42.9	4.9	77	5.2	3	2	0	2.00684
2835	0	29	1	182	89	26.9	131	74	5.7	5.31	1.59	1.55	3.18	39.5	0.668354	26.4	5.1	92.4	5.5	3	3	0	2.01232
4622	0	48	1	175.7	78.5	25.4	145	108	5.78	5.24	2.26	1.47	2.9	76.3	0.668414	51	4.15	61	5.4	3	3	0	2.89391
502	0	34	1	175.5	95	30.8	127	79	5.8	4.66	3.5	0.87	1.83	37.4	0.668449	25	5.6	81.8	5.29	3	3	0	2.34086
1895	0	39	1	172.5	83	27.9	133	88	5.6	4.56	2.22	1.29	2.6	80.6	0.668734	53.9	3.4	79	5.36	3	2	0	2.00684
5307	0	62	1	170	72	24.9	134	92	5.61	4.7	5.46	0.8	2.34	30.8	0.668831	20.6	5.99	80.6	5.6	3	3	0	3.76454
780	0	56	2	154	71	29.9	141	99	6	6.21	0.97	1.59	3.46	80.1	0.669164	53.6	6.43	48.5	6.44	3	3	0	3.12389
9895	0	25	2	156	51	21	117	97	5.63	4.66	0.77	1.77	2.37	26.3	0.669202	17.6	5.3	69	4.76	3	3	0	2.08898
4182	0	63	1	164	69	25.7	127	79	5.87	5	6.76	1.21	1.44	55.7	0.669659	37.3	4.54	77.3	6.4	3	3	0	3.06092
6300	1	62	2	156	58.8	24.2	142	78	6.21	6.26	3.27	1.24	3.99	110.5	0.669683	74	4.22	58.2	7.19	3	3	0	3.09103
4058	0	40	2	159	65.3	25.8	105	65	5.64	4.74	1.53	1.63	2.66	52.4	0.669847	35.1	4.3	55.8	5	3	3	0	2.91307
2834	0	35	1	172.5	79.9	26.9	137	85	5.73	5.61	1.7	1.44	3.47	27	0.67037	18.1	5.17	86.1	5.5	3	3	0	2.01232
1866	0	75	2	158.4	70	27.9	142	78	6.03	3.76	1.03	1.47	2.04	34.3	0.670554	23	5.7	55.8	5.21	3	3	0	2.4668
6516	1	56	1	167	67.3	24.1	108	83	5.64	4.71	2.77	0.92	2.36	45.6	0.671053	30.6	3.27	70.7	5.23	1	3	0	2.01506
3044	0	46	1	165.5	73	26.7	135	91	5.68	6.56	2.64	1.5	4.24	29.2	0.671233	19.6	4.06	87.95	5.94	1	3	0	2.01506
3295	0	50	1	167.5	74.2	26.4	128	79	6.11	3.34	2.35	1.35	1.22	73	0.671233	49	4.53	61	6.3	3	3	0	3.93703
546	1	60	1	166.3	84.7	30.6	115	84	5.61	7.42	2.9	1.04	4.06	58.1	0.671256	39	5.4	93.4	7.19	1	3	0	3.01437
2584	1	58	2	155	65	27.1	138	95	6.5	4.39	1.2	1.32	2.34	47.2	0.67161	31.7	3.25	54.1	7.5	3	3	0	2.87748
245	0	48	2	156	78.7	32.3	119	77	6.05	5.55	1.64	1.29	3.43	64	0.671875	43	8.17	68	5	3	3	0	3.10472
5193	0	34	1	171	73	25	113	65	5.99	5.7	1.2	1.48	3.39	61	0.672131	41	5.91	87	5.1	1	3	0	2.83641
3052	0	39	1	180.2	86.8	26.7	87	51	5.6	4.9	1.13	1.04	2.6	35.7	0.672269	24	2.8	84.6	5.11	3	3	0	2.00411
163	1	50	2	162.8	87.5	33	154	86	6.09	5.34	3.34	0.94	2.94	55.6	0.672662	37.4	3.17	55.1	7.9	3	3	0	2.91855
4544	0	35	1	176	79	25.5	122	71	5.6	4.54	0.94	1.46	2.75	42.8	0.672897	28.8	5.75	82.7	4.5	3	3	0	2.01232
841	0	50	2	161	77	29.7	128	75	5.92	4.2	1.3	1.28	2.46	52	0.673077	35	3.83	57	6	3	3	0	4.17522
952	0	55	1	178	93	29.4	129	91	5.67	4.7	1.6	0.97	2.64	52	0.673077	35	4.95	80	5.4	1	3	0	3.92608
1613	1	47	2	161	73	28.2	115	86	5.74	5.1	1.2	1.47	3.36	52	0.673077	35	4.34	62	7.2	3	3	0	4.16701
2244	0	55	1	164	74	27.5	117	80	6.27	5.1	2.4	1.29	2.97	52	0.673077	35	2.71	91	6.2	3	3	0	2.85558
3068	0	33	1	175.5	82	26.6	133	85	5.8	6.46	2.07	0.96	3.96	49	0.673469	33	3.5	72.5	6.09	3	3	0	4.04928
4698	0	32	1	165	69	25.3	144	94	6.2	4.71	1.98	1.51	2.65	49	0.673469	33	6.8	73.6	5.41	1	2	0	4.08214
2507	0	27	1	175.2	83.5	27.2	104	70	5.9	4.7	1.12	1.37	2.76	43.8	0.673516	29.5	5	90.3	5	3	2	0	2.22587
1226	0	65	1	168.5	82.1	28.9	144	86	5.99	5.6	3.72	1.19	3.34	60.7	0.673806	40.9	5.93	80.5	5.6	3	3	0	2.02601
2174	0	34	1	162.5	72.8	27.6	131	72	5.69	4.5	2.89	1.17	1.92	46	0.673913	31	5.7	71	5.42	3	3	0	2.11636
3450	1	37	1	183	88.2	26.3	135	77	6.53	5.27	1.83	1	3.09	31.6	0.674051	21.3	5.45	73.6	5.7	3	3	0	2.29706
4187	0	61	2	162.5	67.9	25.7	114	71	5.82	6.15	1.42	1.69	2.9	44.8	0.674107	30.2	5.88	61.3	6.82	3	3	0	2.97878
7104	0	48	1	180.5	77	23.6	117	76	5.73	4.4	1.72	1.06	2.55	49.8	0.674699	33.6	3.23	84.4	4.5	1	2	0	2.80903
2577	0	43	1	163	72	27.1	119	68	5.87	5.47	5.95	1.11	2.83	61.5	0.674797	41.5	5.43	70.6	5	1	3	0	2.98973
884	0	46	1	169.5	85	29.6	141	93	5.7	5	2.35	0.92	2.87	40	0.675	27	5.6	69	5.57	1	3	0	5.24572
2765	0	52	1	171.5	79	26.9	113	67	5.6	4.52	2.81	0.8	2.96	40	0.675	27	5.55	76	5.83	1	3	0	4.07392
3741	1	62	2	161.2	67.8	26.09	140	80	6.6	7.11	2.39	1.27	4.41	40	0.675	27	5.7	60.2	7.6	3	3	0	4.43258
1054	0	50	1	163.2	77.8	29.2	126	76	5.7	4.23	1.66	1.23	2.51	59.7	0.675042	40.3	4.7	89.3	5.48	3	3	0	2.96783
1024	0	38	1	180	95	29.3	115	95	5.62	4.87	6.44	1	2.09	31.4	0.675159	21.2	4.99	80.3	5.01	1	3	0	2.17385
4950	0	59	1	168	71.2	25.2	108	66	5.6	4.5	2.44	1.04	2.33	46.2	0.675325	31.2	4.1	81.3	5.12	1	3	0	2.02601
8765	0	41	1	171	65	22.2	110	66	5.62	4.46	0.91	0.85	2.48	37	0.675676	25	4.89	66	6.1	3	3	0	4.0794
5452	0	66	1	170.5	72	24.8	117	77	6.15	6.28	2.87	0.94	4.41	52.5	0.67619	35.5	4.99	60.6	6.03	1	3	0	3.00068
3386	0	52	1	169.5	75.7	26.3	155	95	5.86	5.14	0.93	1.43	3.03	34	0.676471	23	6.48	86	5.4	3	3	0	3.99452
3844	0	39	1	183.5	87.5	26	114	70	5.7	3.94	1.52	1.02	2.24	34	0.676471	23	5.9	72.6	5.6	2	2	0	2.0616
4026	0	39	1	174	78	25.8	112	85	6.35	6.9	9	1.57	4.38	34	0.676471	23	6.11	91	6	2	2	0	3.43874
4099	0	46	1	166	71	25.8	134	85	5.94	4.9	2.4	1.14	2.92	34	0.676471	23	4.74	90	6	1	3	0	2.09172
784	0	53	1	168	84.5	29.9	153	85	6.2	5.33	4.92	1.47	2.86	53.5	0.676636	36.2	6.5	63.2	5.84	3	1	0	2.2642
393	0	57	1	167.2	87.5	31.3	119	79	6.11	4.9	2.97	1.14	2.6	36.5	0.676712	24.7	7.42	80.7	6.1	3	3	0	2.35455
758	0	37	2	156	73	30	114	56	5.6	4.87	1.41	1.43	2.89	38.7	0.677003	26.2	6.61	49.2	5.51	3	3	0	2.16838
5789	0	25	1	174	74.5	24.6	127	81	6.09	5.09	1.49	1.45	3.08	28.8	0.677083	19.5	3.91	70.2	5.36	2	3	0	2.06982
2227	0	47	1	178	87	27.5	144	96	5.64	5.3	2.2	1.23	3.08	31	0.677419	21	5.05	64	6	3	2	0	3.02259
3973	0	26	1	178	82	25.9	123	91	5.68	4.6	0.7	1.44	2.68	31	0.677419	21	4.1	93	4.8	3	3	0	2.01232
1293	0	43	1	178	91	28.7	123	82	6.4	5.72	3.36	1.3	3.09	40	0.6775	27.1	4.6	95.4	5.47	3	3	0	3.31554
3824	0	45	1	178.3	82.6	26	108	72	5.7	6.84	2.83	0.95	3.96	49	0.677551	33.2	5.04	78.7	6.41	1	3	1	2.57632
1965	0	57	1	163	74	27.8	113	72	6.89	7.2	12.39	1.28	1.9	36.3	0.677686	24.6	3.73	76.1	5.9	1	1	0	2.5681
7950	0	63	1	163	61.2	23	127	73	5.8	4.68	1.09	1.32	2.91	27	0.677778	18.3	5.8	71.9	6.1	1	3	0	2.01232
3009	0	43	1	173	79.9	26.7	104	65	6.46	5.08	1.96	1	3.2	35.7	0.677871	24.2	5.55	89.1	5.38	3	2	0	2.22587
947	0	43	1	168	83	29.4	114	70	5.66	4.45	3.1	0.81	2.92	41.6	0.677885	28.2	4.92	68.6	4.8	2	2	0	4.26831
8286	0	30	1	177	71	22.7	134	75	5.6	5.1	1.6	1.63	2.67	32.3	0.678019	21.9	5.2	76.7	5.07	3	2	0	2.40931
824	0	66	1	175.5	91.8	29.8	117	74	5.8	4.83	0.98	1.32	3.28	23.3	0.678112	15.8	7.7	84.4	5	1	2	0	2.22861
5934	0	35	1	162.5	64.6	24.5	114	57	5.68	3.37	1.54	0.95	2.18	39.8	0.678392	27	6.67	66	5.3	3	2	0	2.1191
3254	0	31	1	161.5	69	26.5	131	75	5.69	4.13	1.05	1.13	2.8	33.9	0.678466	23	7.13	83.7	4.79	3	3	0	2.05065
1085	1	52	1	172	86	29.1	143	94	5.92	3.53	3.41	0.94	1.72	56	0.678571	38	5.05	76	7.5	1	3	0	4.06297
2538	0	36	1	167.1	75.6	27.1	120	88	6.2	5.32	5.12	0.95	2.55	56	0.678571	38	5.6	80.3	5.36	3	3	1	4.34223
4727	0	47	1	168	71.5	25.3	126	84	5.72	5.41	1.3	0.78	3.44	28	0.678571	19	5.96	77	5.6	3	3	0	3.67146
4946	0	52	1	168	71	25.2	129	80	5.8	5.8	2.4	1.58	3.44	28	0.678571	19	4.89	76	5.7	1	2	0	2.04517
5078	0	30	1	173.5	75.5	25.1	124	64	5.64	5.77	1.86	1.86	3.59	56	0.678571	38	5.3	66	5.31	3	3	0	2.12457
1985	1	62	1	165	75.7	27.8	131	87	6.3	4.03	1.62	1.04	2.2	96.9	0.679051	65.8	5.4	76	7.28	3	1	0	2.06434
6888	0	59	1	157	58.6	23.8	121	70	6.09	3.86	0.61	1.26	1.98	23.7	0.679325	16.1	5.45	95.1	5.8	3	3	0	2.0616
6202	0	52	1	163	64.5	24.3	111	63	5.78	5	3.14	0.96	2.88	39.3	0.679389	26.7	4.64	86.4	6	2	3	0	2.21766
1148	0	52	1	180	94	29	148	88	5.92	6.69	2	1.35	3.95	40.6	0.679803	27.6	5.31	99.7	5.6	3	3	0	3.0308
406	0	62	1	168	88	31.2	126	88	6.25	4.31	1.2	1.72	2.12	25	0.68	17	5.7	90	6.3	3	3	0	3.98357
1116	0	49	1	171	85	29.1	168	93	6.76	7.95	1.44	1.5	5.39	50	0.68	34	5.58	95	6.6	3	3	0	2.07529
1408	0	31	2	165	78	28.6	123	74	6.1	4.4	1	1.32	2.3	25	0.68	17	4.2	65	5.1	3	3	0	2.07255
1537	0	66	1	167	78.8	28.3	123	81	5.85	6.25	1.97	1.07	3.42	25	0.68	17	5.53	77	6.5	3	3	0	4.90623
3571	0	31	1	177	82	26.2	122	82	5.9	5.63	1.69	1.14	3.44	50	0.68	34	5.14	76	5.4	1	3	0	2.13552
3880	0	54	1	168	73	25.9	132	83	5.86	5.56	0.88	1.42	3.14	25	0.68	17	8.16	78	5.9	1	3	0	4.09035
4125	1	54	2	161	67	25.8	155	87	6.2	5.47	2.86	1.44	3.03	40	0.68	27.2	3.34	62.1	7	3	3	0	2.00411
5184	0	36	1	172	74	25	107	70	6.1	3.9	3.8	0.9	2.62	50	0.68	34	5.72	103	5.1	3	2	1	2.91307
5221	0	33	1	172	74	25	137	85	5.7	4	0.89	1.09	2.36	22.5	0.68	15.3	5.7	81.4	4.9	3	2	0	2.12731
4661	1	55	1	173.5	76.5	25.4	163	104	6.34	4.9	2.39	0.92	2.54	29.1	0.680412	19.8	4.54	71.9	7.43	1	3	0	2.04517
1144	0	55	1	173	86.9	29	131	84	6.19	5.52	1.89	1.31	3.35	42.6	0.680751	29	6.67	89.3	6.1	3	3	0	3.15127
150	0	40	2	157.5	82.3	33.2	104	68	6.3	5.4	2.9	1.39	3	35.4	0.680791	24.1	4.4	54	4.9	3	3	0	2.29158
1039	0	47	1	167.5	82	29.2	123	89	5.83	6.44	2.06	0.91	4.09	47	0.680851	32	4.39	82	5.9	1	1	0	4.92813
3098	0	52	1	178	84.4	26.6	111	74	6.06	4.96	1.01	1.45	2.86	47	0.680851	32	4.6	76	5.7	1	3	0	3.00068
4290	0	42	1	181	84	25.6	116	79	5.65	5.77	3.84	1.09	3.91	35.1	0.680912	23.9	4.18	95.2	5	1	3	0	3.14031
9257	0	28	2	174	66	21.8	96	54	5.74	4.43	1.1	1.2	2.6	32	0.68125	21.8	4.58	45.1	5.3	3	3	0	2.01232
6318	0	72	1	164	65	24.2	138	81	5.7	5.44	2.32	1.63	3.01	54.6	0.681319	37.2	7.2	71.4	5.68	1	3	0	2.91581
9029	0	39	1	171.5	64.6	22	117	76	5.9	4.17	4.68	1.37	2.29	54.6	0.681319	37.2	6.6	83.8	4.97	3	2	0	2.91855
7144	1	56	1	168	66.7	23.6	114	78	6.89	6.39	2.91	1.03	3.69	71.3	0.681627	48.6	3.4	63.1	7.16	3	3	0	2.12731
1558	0	48	1	183	95	28.3	105	77	6.36	4.3	1.6	1.2	2.24	44	0.681818	30	6.43	94	5.3	1	2	0	3.0089
2290	0	52	1	174	83	27.4	139	79	6.37	3.86	1.21	1.13	2.25	44	0.681818	30	7.28	81	6.9	3	3	0	4.05749
2882	0	43	1	174	81	26.8	129	75	6.49	4.8	1.2	1.43	2.91	44	0.681818	30	6.92	104	6.3	3	3	0	3.01164
3074	0	39	1	174.5	81	26.6	119	77	6.09	4.46	1.39	1.28	2.75	44	0.681818	30	5.31	96	5.5	1	3	0	3.93703
3388	1	45	1	172	77.7	26.3	126	79	6.16	5.7	3.2	1.44	3.74	66	0.681818	45	3.97	83	7.1	1	3	1	3.96715
4316	0	39	1	176	79.5	25.6	121	73	5.7	5.74	1.11	1.29	4.24	44	0.681818	30	3.6	61.1	5.96	1	2	0	2.93498
4824	0	33	1	171	74	25.3	124	76	6.1	4.53	1.88	1.35	2.46	22	0.681818	15	5.8	53	6.3	3	3	0	2.00958
7154	0	41	1	168.5	67	23.6	113	58	6.07	5.24	1.97	1.13	3.3	22	0.681818	15	7.12	94.4	6.7	1	3	0	2.06434
4857	0	26	1	177	79	25.2	110	66	5.62	3.87	1.05	0.79	2.13	30.2	0.682119	20.6	3.48	86.5	5.33	3	3	0	3.80287
6088	0	58	1	174	74	24.4	136	94	5.83	4.7	3.6	0.84	2.86	23.6	0.682203	16.1	4.72	109.7	5.7	3	2	0	2.00958
5813	0	46	1	174.5	74.9	24.6	119	80	5.7	4.9	1.83	1.04	3.09	48.5	0.682474	33.1	4.5	83.7	5.31	1	2	0	2.02327
4429	0	38	1	177	80	25.5	131	89	6.44	4.71	1.5	0.86	2.7	37.5	0.682667	25.6	5.19	72.3	5.2	3	3	0	3.94798
2935	0	39	1	179.5	86.5	26.8	116	84	5.68	5.01	0.81	1.16	3.34	41	0.682927	28	4.21	85	5.79	3	3	0	2.03149
4255	0	48	1	175	78.5	25.6	145	73	6.01	5.92	1.37	1.15	3.38	41	0.682927	28	3.12	76	6.3	2	2	0	4.97467
7787	0	51	2	161	60	23.1	142	87	5.73	4.57	1.88	1	2.44	42.6	0.683099	29.1	3.49	75.6	5.52	3	3	0	2.21766
880	0	69	2	157.6	73.8	29.7	128	52	5.76	5.31	1.85	1.33	3.15	34.4	0.68314	23.5	6.72	48.9	5.7	3	3	0	2.01232
2812	0	29	1	180	87	26.9	132	70	5.6	6.31	2.45	1.53	3.64	57.8	0.683391	39.5	4.3	72.6	5.12	3	3	0	2.28337
1992	0	44	1	161.5	72.4	27.8	133	81	6.7	5.13	1.08	1.47	3.17	49.6	0.683468	33.9	7.1	70.8	6.01	1	2	0	2.04517
5811	0	30	1	173.1	73.6	24.6	116	76	5.68	3.67	1.14	1.04	1.82	35.4	0.683616	24.2	5.12	79.8	5.2	3	3	0	2.02875
1351	0	39	1	180	93	28.7	143	88	5.8	4.98	2.3	1.45	2.7	38	0.684211	26	7.4	75	5.8	3	3	0	2.01232
2818	0	41	1	167	75	26.9	115	69	5.63	4.52	1.02	1.87	2.44	19	0.684211	13	4.97	74	5.6	3	3	0	2.12457
2967	0	58	1	183	89.5	26.7	110	76	6.02	5.3	2.83	1.12	2.81	38	0.684211	26	5.3	80	5.6	1	2	0	4.01643
3585	1	79	1	167	73	26.2	139	79	6.81	5.41	1.48	1.25	3.42	19	0.684211	13	4.11	96	7.9	3	3	0	2.05613
4819	0	29	1	164	68	25.3	118	76	5.92	6.2	1.4	1.66	4.45	38	0.684211	26	5.06	95	5.42	3	3	0	2.0178
8242	1	54	1	174.5	69	22.7	111	78	6.07	7.15	1.4	2.05	3.74	57	0.684211	39	4.67	83	8.9	3	2	0	4.06297
2601	1	57	1	176	84	27.1	135	99	6.74	5.72	1.9	1.44	3.75	33.9	0.684366	23.2	5.35	78	7.5	1	2	0	2.31075
5773	0	34	1	181	80.5	24.6	136	73	5.9	6.29	1.31	1.82	3.42	46.6	0.684549	31.9	4.1	81.1	5.54	3	2	0	2.41478
8046	0	42	1	170.5	66.7	22.9	111	62	5.7	5.18	1.48	1.23	3.08	29.5	0.684746	20.2	4.1	84.6	4.6	3	3	0	2.20671
803	0	53	1	171	87	29.8	128	76	5.61	4.86	2.91	0.56	2.78	35	0.685714	24	5.59	77	5.9	1	2	0	3.91513
1033	0	42	1	182	97	29.3	126	79	5.72	4.7	0.8	1.21	2.69	35	0.685714	24	4.86	89	5.8	1	3	0	2.01506
2011	0	51	1	182	91.9	27.7	146	92	6.01	4.31	1.76	0.82	2.49	35	0.685714	24	5.59	85	6.3	1	3	0	4.91444
4522	0	37	1	168	72	25.5	134	78	6.05	5.2	5.5	1.58	3.01	35	0.685714	24	4.55	82	6.4	3	3	0	2.03696
4955	0	45	1	168	71	25.2	119	69	5.68	5.1	1	1.48	3.02	35	0.685714	24	4.88	78	5.35	3	3	0	2.01232
2225	0	31	2	164	74	27.5	101	75	6.08	4.86	1.07	1.22	3.21	34.4	0.686047	23.6	3.49	73.5	5.85	3	3	0	3.0308
781	0	35	1	170.5	87	29.9	116	96	6.02	3.95	5.87	0.92	1.7	51	0.686275	35	4.83	82	5	3	2	0	3.00616
6150	0	41	1	170.5	70.6	24.3	134	93	6.13	6.6	4.2	1.38	4.32	51	0.686275	35	8.01	74	6	1	2	0	3.35387
2262	1	42	1	181	90	27.5	130	82	6.1	3.9	1.32	1.39	2.13	38.6	0.686528	26.5	6.8	77.1	7.13	2	2	0	2.19849
3228	0	57	1	166.5	73.5	26.5	101	71	6.23	4.89	2.21	0.98	3.22	31	0.687097	21.3	5.43	83.4	6.01	1	3	0	2.68036
29	0	59	1	171	106	36.3	142	78	6.8	4.71	2.4	0.75	2.76	48	0.6875	33	5.5	53.2	5.4	3	3	0	4.24641
627	1	34	1	175	93	30.3	135	96	6.17	4.4	1	1.31	2.58	32	0.6875	22	5.4	80	7	3	3	1	2.87474
750	0	36	1	179	96	30	123	78	6.1	4.9	1.7	1.6	2.57	32	0.6875	22	4.67	88	5.3	2	2	0	2.94319
832	0	77	1	168	84	29.8	133	93	5.69	6.16	1.47	1.13	4.12	64	0.6875	44	5.09	81.5	5.88	3	3	0	2.05339
2062	0	27	1	174	84	27.7	115	63	5.94	4.4	0.8	1.22	2.48	48	0.6875	33	6.04	92	5	3	3	0	2.4668
2100	1	38	1	175.5	85	27.6	143	82	5.82	4.54	1.64	1.21	2.68	48	0.6875	33	7.49	97	7.1	3	3	0	4.95551
4594	1	40	1	160	65	25.4	121	90	6.75	4	0.8	1.08	2.48	48	0.6875	33	5.89	96	6.5	3	2	1	3.79192
5706	0	49	1	171	72	24.6	131	91	5.75	5.07	3.34	0.87	3.29	32	0.6875	22	5.27	72	5.8	3	3	0	4.05749
8097	0	51	2	159	57.6	22.8	112	82	6.05	4.87	0.99	1.19	2.71	32	0.6875	22	4.19	75	6.2	3	3	0	4.87611
3217	0	48	1	166	73	26.5	135	103	6.02	5.24	1.34	1.59	2.49	51.3	0.688109	35.3	6.57	67.5	5.8	3	3	0	2.95688
423	0	65	2	154	73.9	31.2	137	76	6.4	6.1	1.21	1.67	3.86	20.2	0.688119	13.9	4.8	53.9	6.48	3	3	0	2.01232
5718	0	43	1	165	67	24.6	105	64	5.73	6.47	1.68	1.46	4.08	47.8	0.688285	32.9	6.83	91.4	5.5	1	3	0	3.73443
2580	0	37	1	178	86	27.1	126	81	6.07	5.59	5.35	0.93	2.81	58.4	0.688356	40.2	6.06	99.1	6	1	3	0	2.96509
2683	0	52	1	167	75.3	27	116	94	5.93	5.3	3.35	1.39	2.92	48.8	0.688525	33.6	4.58	92.6	5.4	1	2	0	3.01985
831	0	59	1	166	82	29.8	116	72	6.07	4.57	1.21	1.15	3.1	45	0.688889	31	6.65	80	6	3	3	0	2.07803
959	1	44	1	169	84	29.4	132	84	6.75	5.3	9.5	1.12	2.64	45	0.688889	31	5.51	85	7.2	3	3	1	3.70431
2297	0	31	1	160.5	70.5	27.4	134	89	6.07	5.54	3.25	1.36	3.01	45	0.688889	31	3.89	75	5.8	3	3	0	3.98631
2663	0	40	1	169	77	27	145	80	5.69	3.73	1.47	0.61	2.24	45	0.688889	31	8.63	82	5.3	3	1	0	3.92882
3463	0	40	1	190.5	95.5	26.3	105	65	6.5	5.1	3	1.13	2.7	22.5	0.688889	15.5	4.7	81.4	6.5	3	3	0	2.08624
5321	0	32	1	169.5	71.5	24.9	139	105	5.7	6.56	2.82	1.32	3.64	45	0.688889	31	6.1	66.2	5.5	3	3	0	3.03628
5420	0	32	1	168.5	70.5	24.8	115	77	5.66	4.63	6.45	0.92	1.98	45	0.688889	31	6	91	5	1	2	0	4.00821
155	0	44	2	161	86	33.2	106	69	6.8	4.4	2.7	1.27	2.3	74	0.689189	51	4.85	66	6.1	3	3	0	2.07529
347	1	49	1	170.5	91.6	31.5	127	94	6.21	6.34	5.39	0.91	3.6	74	0.689189	51	3.6	81	9.4	1	3	0	4.93634
5505	1	64	1	163.6	66.3	24.8	132	63	5.96	5.64	1.09	1.55	3.84	32.2	0.689441	22.2	6.05	68.9	7.65	3	3	0	2.04244
8493	0	42	1	179.7	72.6	22.5	137	86	5.8	4.58	1.25	1.44	2.58	72.8	0.68956	50.2	7.6	80.4	5.02	3	2	0	2.91855
382	0	33	1	163	83.5	31.4	127	73	5.82	5.18	1.53	1.08	3.08	29	0.689655	20	4.56	88	5.72	3	3	0	2.01232
1839	0	61	1	166	77	27.9	120	80	5.98	7.45	1.59	1.42	4.22	29	0.689655	20	4.92	90	6.9	3	3	0	4.02464
2185	0	48	2	167.5	77.5	27.6	147	101	5.87	5.8	0.71	0.76	3.94	29	0.689655	20	6.28	62	5.68	3	3	0	2.02875
3016	0	31	1	180	86.6	26.7	117	84	5.86	4.16	1.7	0.92	2.33	29	0.689655	20	6.32	67.7	5.18	3	3	0	2.10541
4668	0	27	1	173	76	25.4	119	84	5.73	5.8	1	1.49	4.18	29	0.689655	20	4.51	79	5.2	1	3	0	2.02327
5092	0	49	1	174	76	25.1	116	76	5.6	5.22	0.99	1.46	3.24	29	0.689655	20	6.4	77	5	3	3	0	2.05886
5752	0	53	1	170	71	24.6	134	83	5.83	4.1	0.7	1.18	2.5	58	0.689655	40	6.29	98	5.6	1	3	0	2.87474
1652	0	30	1	172.5	84	28.2	125	94	5.9	3.61	2	0.81	2.55	27.1	0.690037	18.7	5.7	92.3	5.68	1	3	0	2.05065
1576	0	56	2	167.5	79.3	28.3	151	91	5.7	9.02	2.23	1.34	5.96	38.4	0.690104	26.5	4.43	73.9	5.6	3	3	0	2.59822
4930	0	49	1	178.5	80.4	25.2	146	94	5.9	5.77	2.38	1.04	3.71	25.5	0.690196	17.6	4.1	77.3	6	1	2	0	2.12457
1318	0	32	1	170.6	83.5	28.7	138	89	5.65	4.05	2.8	0.83	2.21	32.3	0.690402	22.3	6.59	79.3	5.3	3	2	0	2.45038
1672	0	53	1	173	84	28.1	117	96	6.06	4.5	2.5	1.34	3.1	84	0.690476	58	3.92	69	6.3	1	3	0	4.05476
1678	0	30	2	173	84	28.1	136	97	5.91	5.41	2.24	1.07	3.72	42	0.690476	29	6.2	46	6.5	3	3	0	3.9781
3283	0	56	1	169	75.5	26.4	148	93	5.6	5.56	1.44	1.04	3.64	42	0.690476	29	5.3	83.3	6.13	1	3	0	4.14784
8218	0	47	1	170.9	66.5	22.8	138	74	5.73	6.6	3.47	1.54	4.2	42	0.690476	29	5.89	71.3	5.3	3	3	0	2.0178
9150	0	34	2	157	54	21.9	126	67	5.95	5.3	1.3	1.47	3.09	42	0.690476	29	3.84	55	6	3	3	0	2.04791
1822	0	39	2	153.5	66	28	126	90	5.84	8.06	2.12	1.45	5.39	96.7	0.690796	66.8	4.65	56.8	5.78	3	3	0	2.01232
2177	0	36	2	153	64.5	27.6	110	75	5.8	4.53	3.47	1.06	2.68	78.6	0.69084	54.3	6	63.9	6.28	3	3	0	2.10541
7570	0	34	2	153	54.5	23.3	142	94	5.94	4.51	0.9	1.66	2.55	33	0.690909	22.8	4.75	78	5.4	3	3	0	2.00958
4080	0	35	1	161	67	25.8	126	85	5.7	3.95	3.36	1.21	1.86	50.5	0.691089	34.9	5.14	70.8	4.76	3	3	0	2.28611
2364	0	44	1	168	77.2	27.4	151	73	6.7	3.84	0.64	1.05	2.3	23	0.691304	15.9	3.5	73.1	6	3	3	0	2.00411
8890	0	38	1	163	59	22.1	123	77	5.65	4.38	0.99	1.7	2.42	45.7	0.691466	31.6	4.29	76.7	5.1	1	3	0	3.4141
4215	0	39	1	162	67.5	25.7	119	84	6.22	6.53	1.81	1.14	4.38	48	0.691667	33.2	4.73	80.4	5.45	3	3	0	2.22861
5013	0	63	1	176.1	77.9	25.1	114	77	6.12	6.05	3.9	0.76	3.88	65.2	0.691718	45.1	4.53	68.6	5.9	3	2	0	3.24162
145	0	38	1	170	96	33.2	145	91	5.6	5.13	2.25	1.25	2.44	39	0.692308	27	4.6	74.7	4.88	3	3	0	4.0794
1755	1	45	1	167	78	28	146	102	6.07	5	6.9	1.33	2.87	39	0.692308	27	2.85	64	9.5	1	3	0	3.96715
3073	1	55	1	168	75	26.6	119	85	6.4	4.21	2.32	1.2	2.04	52	0.692308	36	10.17	90	8	3	3	0	3.94798
4377	0	43	1	170	74	25.6	131	77	5.7	5.43	3.07	1.47	2.9	26	0.692308	18	3	73	6	3	3	0	2.05065
4485	0	29	1	177	80	25.5	100	72	5.66	3.78	1	1.12	2.44	26	0.692308	18	4.86	87	5.6	3	3	0	2.38741
4560	0	46	1	176	78.6	25.4	108	68	5.71	4.32	2.79	0.8	2.29	26	0.692308	18	6.18	75	6.3	3	3	0	4.82683
5819	0	49	2	165	67	24.6	123	80	5.7	6.01	1.15	1.65	3.56	26	0.692308	18	5.8	52	5.9	3	3	0	2.01506
6325	0	61	1	160	62	24.2	111	83	5.6	4.02	1.34	1.62	2.09	52	0.692308	36	5.28	88.2	4.5	1	3	0	2.86105
6541	0	53	1	170	69.5	24	121	69	5.9	7.06	2.4	1.28	3.96	52	0.692308	36	5.8	68.8	5.09	1	3	0	4.08214
6639	0	46	1	172	71	24	152	92	5.63	5.9	1.7	1.63	3.75	39	0.692308	27	5.12	83	5.92	2	3	0	2.00137
7283	0	45	2	156.5	57.5	23.5	165	100	5.6	5.2	2.9	1.79	2.77	54.6	0.692308	37.8	4.3	51.4	5.4	3	3	0	2.15195
10177	0	29	2	160	53	20.6	122	78	5.96	5.5	2.3	1.4	2.95	52	0.692308	36	3.95	61	4.1	3	3	0	2.03422
10095	0	45	1	167.2	57.9	20.7	138	87	5.82	6.41	1.42	1.6	3.89	127.3	0.692852	88.2	3.91	57.4	4.56	3	3	0	2.08624
1925	0	52	1	176	86	27.8	130	91	5.82	4.54	1.04	1.27	2.78	23.8	0.693277	16.5	3.14	70.5	5.6	1	3	0	3.87953
4665	1	37	1	174	77	25.4	138	83	5.94	4.9	1.3	1.4	2.81	137	0.693431	95	5.47	85	7.1	3	3	0	2.02875
4541	0	44	1	176.3	79.3	25.5	134	86	5.88	4.92	1.89	0.96	2.7	34.6	0.693642	24	6.2	55.3	4.9	3	3	0	2.01232
4430	0	40	1	168.5	72.5	25.5	122	65	5.93	4.53	3.51	1.14	2.6	40.5	0.693827	28.1	2.52	79.9	5.5	3	3	0	3.94524
1160	0	34	1	177	91	29	130	85	5.64	5.62	2.72	1.32	3.08	63.4	0.694006	44	3.94	72.4	5.34	3	3	0	2.25051
3166	0	57	1	181	87	26.6	124	82	5.64	6.49	1.02	1.32	4.3	27.8	0.694245	19.3	7.68	73.6	5.6	1	2	0	2.00684
18	1	63	1	166	103	37.4	133	79	6.38	3.7	1.1	1.23	2.06	36	0.694444	25	5.14	100	8.6	3	3	0	2.84189
1036	1	39	2	160	75	29.3	119	79	5.6	5.5	4.3	1.55	2.9	36	0.694444	25	5.03	63	7.24	3	3	0	2.00958
1845	0	41	1	178.5	89	27.9	114	69	6.05	4.36	0.99	1.14	2.43	36	0.694444	25	5.75	99	6	3	3	0	3.92334
1945	0	56	2	161.5	72.6	27.8	154	101	6.21	4.02	3.38	0.89	1.93	72	0.694444	50	4.85	69	6	3	3	0	2.98973
4567	0	52	2	166	70	25.4	119	71	6.3	4.9	1.4	1.44	3.05	36	0.694444	25	5.29	66	6.4	3	3	0	4.06571
7126	0	33	1	171	69	23.6	137	88	6.07	5.15	1.95	1.15	3.21	36	0.694444	25	8.27	74	6	1	3	0	2.38193
9844	0	34	1	172	62	21	132	73	5.98	3.6	0.8	1.25	2.36	36	0.694444	25	4.89	99	5.9	3	3	1	3.95072
2207	0	56	1	169	78.5	27.5	107	68	5.62	5.83	1.94	1.54	3.74	52.7	0.694497	36.6	5.82	66.2	6	3	3	0	4.00821
1577	0	31	2	156	69	28.3	110	59	5.94	3.86	0.93	0.98	2.52	23.9	0.694561	16.6	2.42	43.8	4.9	3	2	0	2.4668
5863	0	44	1	175	75	24.5	121	71	5.67	5.61	3.73	0.79	3.42	40.6	0.694581	28.2	5.93	80.7	5.5	3	3	0	3.92882
2401	0	33	1	170.8	79.5	27.3	132	82	5.72	5.74	1.37	1.58	3.8	38	0.694737	26.4	5.86	85.2	5.3	1	3	0	3.32101
8099	0	34	1	173.5	68.5	22.8	124	82	5.9	6.3	2.44	1.04	3.83	59	0.694915	41	5.22	75.8	5.88	3	3	0	4.36413
6023	1	37	1	173	73	24.4	120	95	5.68	3.3	1.2	1.39	1.66	82	0.695122	57	4.7	86	9.2	3	3	0	3.04723
4924	1	60	1	166.4	69.7	25.2	114	64	6.9	4.63	0.54	1.57	3.03	26.9	0.695167	18.7	5.4	83.5	4.9	3	3	0	2.15469
624	0	48	1	179.5	97.5	30.3	120	78	6.4	5.6	10.43	1.24	2.28	46	0.695652	32	7.73	90	4.8	3	3	0	3.02806
3468	0	57	1	170	76	26.3	129	81	6.3	3.79	0.77	1.31	2.24	23	0.695652	16	5.3	88	6.2	1	2	0	2.06708
3746	0	46	1	170.5	75.5	26	104	78	6.03	5.25	1.15	1.19	3.24	23	0.695652	16	3.86	70	5.9	3	3	0	4.93087
7164	0	44	1	161.5	61.5	23.6	119	69	6.4	5.62	1.98	1.31	3.33	23	0.695652	16	5.3	81.8	5.8	1	3	0	2.04517
8080	0	29	1	175	70	22.9	138	89	5.86	4.21	0.7	1.51	2.47	23	0.695652	16	5.87	95	5.2	3	3	0	2.0178
6120	0	60	1	171.5	71.6	24.3	165	94	5.63	5.96	3.39	1.24	3.28	40.1	0.695761	27.9	3.5	74.1	4.8	3	3	0	4.00821
10792	0	39	1	170	56	19.4	112	75	5.6	4.94	0.65	1.94	2.86	30.3	0.69637	21.1	5.3	69.2	5.2	2	3	0	2.06708
919	0	47	2	165	80.6	29.6	109	75	6.1	4.73	1.08	1.51	2.78	44.8	0.696429	31.2	4.6	57.8	5.7	3	3	0	2.0178
6469	0	44	1	173	72	24.1	115	80	5.88	5.77	3.19	1.08	3.42	39.2	0.696429	27.3	4.82	69.4	5.41	1	2	0	2.3655
4778	0	31	1	173	76	25.3	129	76	6.1	3.87	1.26	1.47	1.89	57	0.696491	39.7	2.99	76	6.65	3	3	0	2.48323
997	0	40	1	165	80	29.4	167	120	5.68	4.9	1.8	1.43	2.96	33	0.69697	23	5.05	83	6.01	3	3	0	2.00684
2125	0	61	1	173.5	83	27.6	122	70	5.9	4.78	2.47	1.76	2.62	33	0.69697	23	5.2	80.6	6.44	1	3	0	3.3128
2699	0	45	1	167.8	76	27	114	77	6.1	6.61	1.16	1.34	4.42	33	0.69697	23	4.5	79.7	6.29	3	2	0	2.85832
3356	0	27	1	182.5	88	26.4	137	77	5.88	4.7	2.32	1.21	3.05	23.1	0.69697	16.1	5.64	78.6	5.46	3	2	0	2.05065
3636	0	45	1	165.5	71.5	26.1	144	89	6.1	5.25	1.73	0.94	3.2	33	0.69697	23	5.64	85	6.2	3	3	0	3.9781
6129	0	36	1	168	68.5	24.3	116	70	5.79	5.69	4.32	0.91	3.01	33	0.69697	23	5.1	90.1	5.2	3	2	0	3.92334
7386	0	42	1	168	66	23.4	105	66	5.87	4.98	2.96	1.06	2.71	33	0.69697	23	6.5	91	5.57	1	3	0	2.3436
7478	0	29	1	159	59	23.3	137	85	5.82	4.3	1.5	1.28	2.69	33	0.69697	23	5.1	82	5.2	3	2	0	3.14305
225	0	29	2	159.5	82.3	32.4	127	77	5.72	4.34	1	1.23	2.54	83.2	0.697115	58	2.51	55.4	6.3	3	3	1	4.25188
6855	0	34	1	166	65.5	23.8	127	86	5.7	4.62	1.07	1.5	2.66	40	0.6975	27.9	5.2	84.6	5.35	2	2	0	2.79535
7416	0	56	1	169	66.9	23.4	132	78	5.88	5.2	1.26	1.04	3.5	40	0.6975	27.9	4.83	83.5	5.9	1	3	0	2.05339
5347	0	53	1	174.2	75.7	24.9	105	66	5.69	5.05	1.57	1.39	2.79	32.4	0.697531	22.6	4.29	67.2	5.81	3	2	0	2.56537
10471	0	50	1	170.4	58.4	20.1	103	62	6	8.6	1.68	1.33	6.01	41	0.697561	28.6	4.9	79.3	5.6	3	3	0	2.60917
2987	0	59	1	163	71	26.7	117	69	6	6.18	1.9	1.09	3.34	43	0.697674	30	7.1	78	4.7	3	3	0	3.11841
4850	0	36	1	168	71	25.2	128	77	5.89	3.6	1	1.36	2.1	43	0.697674	30	3.51	65	6.7	3	2	0	3.92608
8696	0	33	1	172	66	22.3	144	74	6.07	5.6	0.9	1.32	3.31	43	0.697674	30	6.98	116	4.8	3	2	1	2.83368
9814	0	67	2	154	50	21.1	136	68	5.7	4.36	0.64	1.44	2.27	43	0.697674	30	4.7	67	6	3	3	0	2.04517
10709	0	28	1	175	60	19.6	92	72	5.67	5	0.6	1.41	3	43	0.697674	30	4.03	96	5.6	3	3	0	2.25325
7848	0	48	1	168	65	23	127	102	6.27	6.22	4.28	1.66	3.41	53	0.698113	37	7.15	79	6.4	3	3	0	3.88775
10156	0	40	1	169.5	59.3	20.6	109	76	5.6	3.8	0.93	1.05	2.17	39.1	0.69821	27.3	3.1	76.3	5.5	1	3	0	2.51061
2438	0	41	1	165	74.3	27.3	101	63	6.04	5.14	2.81	1.1	3.01	45.4	0.698238	31.7	2.95	80.1	5.8	3	3	0	2.15743
7278	0	36	2	165.5	64.4	23.5	120	85	6.1	4.7	2.09	1.08	2.71	40.1	0.698254	28	3.8	61	6	3	3	0	2.19576
43	0	38	1	172	105	35.5	165	72	5.71	5.28	2.1	1.05	3.1	31.5	0.698413	22	6.33	56.4	5.97	3	3	0	3.4935
5864	1	62	2	156.5	60	24.5	153	97	5.88	5.88	4.88	0.97	3.3	47.1	0.698514	32.9	5.26	58.1	6.66	3	3	1	3.9206
8541	0	36	1	166.5	62.4	22.5	132	74	5.7	5.29	0.8	1.46	3.18	27.2	0.698529	19	5.1	70	5.2	3	3	0	2.03422
7224	0	47	1	167.5	66	23.5	116	76	6.19	4.92	3.22	1.29	2.86	49.1	0.698574	34.3	6.81	83	6.2	3	3	0	3.23066
5593	0	31	1	172.9	73.9	24.7	115	67	5.6	5.01	1.67	1.38	2.85	42.8	0.698598	29.9	6.1	94.1	5.87	3	2	0	2.94045
1602	0	48	1	160.5	73	28.3	145	96	5.76	6.59	2.67	0.73	3.96	47.5	0.698947	33.2	5.02	96	5.34	3	3	0	2.01232
10719	0	29	1	175	60	19.6	119	74	5.7	4.24	0.39	1.54	2.55	32.9	0.699088	23	4.9	69.4	4.83	3	2	0	2.04517
7006	0	54	1	179.2	76.1	23.7	156	86	5.6	5.3	1.57	1.61	3.41	23.6	0.699153	16.5	3.7	75.7	6.1	1	3	0	2.22587
7797	0	46	1	168.5	65.5	23.1	109	78	5.9	5.63	2.63	1.1	3.25	30.3	0.69967	21.2	6.4	93.1	5.1	2	2	0	2.11362
3081	0	65	1	178.5	84.7	26.6	165	100	6.25	5.71	1.83	1.03	3.46	39.3	0.699746	27.5	4.12	90.7	6.6	1	3	0	3.77823
1090	0	52	1	170.5	84.5	29.1	161	90	6.3	4.89	2.44	1.14	2.73	40	0.7	28	5.8	73.4	5.56	3	3	0	3.96715
1733	0	62	2	160	72	28.1	120	88	6.12	6.72	3.43	1.18	3.92	60	0.7	42	5.19	43.3	6.1	3	3	0	2.04244
1835	1	46	1	163	74	27.9	130	83	6.47	5.9	1.67	1.05	3.32	70	0.7	49	5.97	73	7.3	1	1	0	4.10404
2260	0	24	1	186	95	27.5	146	81	6.1	4.35	0.99	1.43	2.87	30	0.7	21	6.6	68	5.7	3	3	0	2.20397
2434	0	53	1	169	78	27.3	141	92	6.3	4.15	1.24	1.18	2.58	30	0.7	21	5.7	80	6.5	3	3	0	2.20397
2528	0	32	1	174	82	27.1	122	85	6	4.82	4.1	1.13	2.58	40	0.7	28	3.6	71.8	5.06	3	3	0	5.12252
2572	0	32	1	174	82	27.1	116	77	6.06	3.7	1.3	1.17	2.21	40	0.7	28	6.21	103	5	1	3	0	3.05544
3408	1	52	1	169.4	75.5	26.3	113	88	6.5	5.49	4.48	1.52	2.63	40	0.7	28	3.1	77.9	7.5	3	2	0	3.66872
3887	0	54	1	162	68	25.9	119	74	5.89	4.32	1.4	1.73	1.89	30	0.7	21	6.21	82	6.9	3	1	0	4.04107
4087	0	30	1	174	78	25.8	129	76	5.6	3.95	0.7	1.17	2.56	40	0.7	28	6.5	70	5.6	3	3	0	2.20397
5674	0	31	1	179	79	24.7	133	75	5.6	5.91	1.56	1.68	3.41	20	0.7	14	5.8	66	5.3	3	3	0	2.01232
6182	0	28	2	171.5	71.6	24.3	126	61	5.7	4.28	0.59	1.61	2.41	33	0.7	23.1	4.2	54.7	4.68	3	3	0	2.74059
6485	0	60	1	181	79	24.1	171	98	5.8	4.16	1.56	1.31	2.47	20	0.7	14	8.2	80	6.1	1	2	0	2.14374
9923	0	56	1	168.5	59.3	20.9	104	68	5.6	4.82	0.69	1.36	2.42	30	0.7	21	4.53	68	5	3	3	0	4.0219
5065	0	62	1	175.5	77.2	25.1	121	84	6	3.48	0.87	0.98	2.15	24.7	0.700405	17.3	6.5	66.3	5.06	1	3	0	2.21492
1921	0	43	1	162.5	73.3	27.8	136	88	5.6	3.92	0.66	1.28	2.1	147	0.70068	103	6.17	67	5.6	1	3	0	3.92334
5372	0	43	1	159	63	24.9	130	90	5.6	5.33	1	1.67	3.16	21.4	0.700935	15	4.2	77.2	5.5	1	3	0	2.09446
7563	0	37	1	172.5	69.2	23.3	123	78	5.77	6.45	3.34	1.13	4.04	30.8	0.701299	21.6	3.96	76.8	4.82	1	2	0	2.01506
3263	0	34	2	155.3	63.8	26.5	129	76	6.06	4.01	1.56	1.28	2.51	46.9	0.701493	32.9	3.9	55.4	5.67	3	3	0	2.02053
1177	0	32	1	172	85.6	28.9	113	65	5.75	4.74	0.77	1.23	2.81	43.6	0.701835	30.6	3.6	65.7	4.61	1	2	0	5.25941
1840	1	61	1	166	77	27.9	102	68	6.48	4	1.17	0.7	2.44	43.3	0.702079	30.4	5.25	91.2	9.08	1	3	0	4.00821
2340	0	58	1	174	83	27.4	113	67	5.93	4.8	3.8	0.85	2.67	47	0.702128	33	4.01	89	6	3	3	0	2.1629
8677	0	30	1	178	71	22.3	116	65	5.69	3.72	0.65	1.69	2.15	36.6	0.702186	25.7	5.59	71.5	5.4	3	2	0	3.02259
8496	0	30	1	165.5	61.7	22.5	136	82	5.81	3.95	0.64	1.06	2.09	36.3	0.702479	25.5	4.75	73.3	4.73	1	3	0	2.89391
5431	0	33	1	180	80.3	24.8	110	68	5.64	5.51	1.23	1.29	3.28	54.8	0.702555	38.5	4.67	72.6	5.6	3	2	0	3.88501
6992	0	34	1	180.3	77.2	23.7	123	76	5.9	5.34	1.78	1.08	2.87	46.4	0.702586	32.6	4.34	77.9	5.91	3	2	0	2.77344
6755	1	60	1	165	65.2	23.9	111	75	6	4.9	1.95	1.13	3.3	34.3	0.702624	24.1	4.2	73.3	7.5	1	1	0	2.00958
532	0	33	1	176	95	30.7	137	88	5.9	6.8	1	1.65	4.59	37	0.702703	26	4.24	69	6.5	3	2	0	2.09172
2009	0	44	1	169	79	27.7	133	96	6.25	4.09	3.73	1.34	2.25	37	0.702703	26	8.18	89	6.8	1	2	0	5.00205
2310	0	54	1	161	71	27.4	104	63	5.97	5.4	6.9	1.34	3.27	37	0.702703	26	4.62	79	6.7	1	2	0	3.14579
4256	0	38	2	158.5	64.4	25.6	109	69	5.82	7.27	1.16	1.09	3.05	37	0.702703	26	4.22	53	5.6	3	3	0	4.9117
4565	0	35	1	176	78.7	25.4	107	70	6.02	4.63	1.31	1.28	2.57	37	0.702703	26	6.06	76	5.6	3	3	0	4.07666
7600	1	44	1	175	71	23.2	156	93	6.1	2.68	0.9	0.84	1.64	37	0.702703	26	4.36	70	8.1	3	2	0	3.90965
8309	0	48	2	157	56	22.7	100	57	5.8	4.09	1.27	1.42	2.17	22.2	0.702703	15.6	3.9	56	6.1	3	3	0	2.0616
8481	0	64	1	175	69	22.5	111	82	5.65	4.8	1.5	1.2	2.81	37	0.702703	26	3.41	72	5.8	3	3	0	3.0308
5500	0	39	1	164.2	66.9	24.8	115	94	6.7	5.03	1.57	1.7	2.82	39.7	0.702771	27.9	5.2	63.9	5.96	3	2	0	2.05613
4043	0	45	1	179	82.7	25.8	107	77	5.6	5.18	1.25	1.45	2.98	53.5	0.702804	37.6	4.45	89.6	6	2	3	0	2.99795
4813	1	59	2	153	59.2	25.3	139	71	6.69	4.01	0.96	1.32	2.41	24.9	0.702811	17.5	6.4	63.1	7.4	3	2	0	2.02327
3953	0	30	1	172	76.7	25.9	125	83	5.65	5.37	1.08	1.35	3.23	28.3	0.70318	19.9	5.69	82.4	5.56	3	3	0	2.05613
802	1	52	1	171	87	29.8	147	86	6.02	4.66	2.5	0.99	2.67	27	0.703704	19	5.65	64	7.6	1	2	0	3.9206
1910	0	43	1	174.5	84.5	27.8	137	101	5.88	5.84	3.26	1.03	3.34	27	0.703704	19	4.37	74	5.7	3	3	0	4.06571
5968	0	29	1	175	75	24.5	127	83	5.64	6.1	1.7	1.3	4.48	27	0.703704	19	5.16	104	5.6	3	3	0	2.00684
8457	0	30	1	179	72	22.5	123	76	6.06	4.07	2.7	1.27	2.26	27	0.703704	19	6.6	84.1	5.3	3	3	0	3.93429
10654	0	54	2	153	46	19.7	130	86	6.13	6.23	4.04	1.65	3.5	27	0.703704	19	5.89	56.2	5.6	3	3	0	2.30253
10782	0	67	2	170	56	19.4	130	76	6.5	6.77	1.32	1.89	4.13	27	0.703704	19	6	69	5.5	3	3	0	2.31075
4984	0	42	1	178	79.5	25.1	116	66	5.79	5.05	1.42	1.04	3.6	34.1	0.703812	24	4.84	86.4	5.8	1	3	0	4.06571
2465	0	81	1	172.5	81	27.2	194	114	6.16	4.47	2.15	0.9	2.49	71	0.704225	50	5.58	83	6.7	1	3	0	4.89528
2521	0	54	1	174.5	82.9	27.2	98	70	6.6	4.6	2.4	1.42	2.76	44	0.704545	31	5.58	84	6.3	3	3	0	2.0178
4323	0	40	1	170	74	25.6	123	72	5.65	4	2.2	1.16	2.24	44	0.704545	31	2.69	83	5.1	1	3	0	2.87748
5901	0	46	1	161	63.6	24.5	113	84	6.1	5.7	1.14	1.6	3.61	49.1	0.704684	34.6	5.4	75.9	5.5	3	3	0	2.83641
3829	0	35	1	165.9	71.5	26	108	66	5.64	4.07	1.32	1.4	2.38	35.3	0.705382	24.9	4.23	70.6	4.86	2	2	0	2.26146
65	1	47	1	162	91	34.7	113	75	5.76	4.1	1.3	1.31	2.75	34	0.705882	24	5.72	60	13	3	3	0	3.99179
974	0	40	1	172	87	29.4	129	82	5.8	4.6	4.8	1.28	2.42	34	0.705882	24	3.91	101	5.7	1	3	0	2.50513
1130	1	59	1	165	79	29	138	74	5.97	4.23	1.4	1.74	1.87	34	0.705882	24	5.38	79	7.8	3	3	0	4.05202
4044	0	61	1	167	72	25.8	121	80	5.64	5.5	5.2	1.33	3.28	34	0.705882	24	4.54	103	6.2	1	2	0	2.99521
4581	0	47	1	173	76	25.4	153	98	5.61	4.5	1.5	1.21	3.03	34	0.705882	24	6.64	93	5.7	1	1	0	3.96441
4714	0	52	1	170	73	25.3	110	76	5.87	3.77	3.13	0.8	1.92	51	0.705882	36	4.64	69	5.2	3	3	0	3.93155
4908	0	54	1	177	79	25.2	124	85	6	4.9	2.6	1.18	2.69	34	0.705882	24	5.87	89	6	3	3	0	2.50787
6058	0	38	1	168	69	24.4	109	68	5.78	4.6	2.2	1.33	2.88	34	0.705882	24	4.02	100	5.5	2	2	0	2.13279
6457	0	28	1	165	65.5	24.1	126	62	5.7	4.32	0.36	1.71	2.46	34	0.705882	24	3.5	71.9	5.8	3	3	0	2.83094
7726	0	31	1	175	71	23.1	138	78	5.71	4	2.2	1.07	2.67	34	0.705882	24	4.64	92	4.9	3	2	0	3.43874
8120	0	38	1	176.5	71	22.8	122	79	5.73	5.93	2.02	1.23	3.62	34	0.705882	24	5.58	81.7	6	3	2	0	3.91786
8512	0	49	1	170	65	22.5	128	79	6.02	4.3	1	1.42	2.43	34	0.705882	24	5.83	97	5.6	2	2	0	2.26146
396	0	47	1	169	89.5	31.3	137	93	6.4	5.32	1.46	1.69	3.5	50	0.706	35.3	5.3	60.3	5.56	3	3	0	2.22587
6367	0	54	1	182	80	24.2	114	85	6.33	6.46	1.34	1.62	4.47	25.9	0.706564	18.3	5.53	76.1	5.53	1	3	0	2.04791
878	0	27	1	174	90	29.7	146	80	6.4	4.07	2.68	0.89	2.23	33.4	0.706587	23.6	4.95	70.8	6.22	3	3	0	2.01232
2307	0	38	1	172	81	27.4	137	85	6.66	4.65	1.5	0.7	2.63	33.4	0.706587	23.6	5.04	104.8	4.86	1	3	1	3.64408
4384	0	48	1	170	74	25.6	110	73	5.84	6.39	1.7	1.14	3.91	35.8	0.706704	25.3	6.84	66.5	6.01	1	3	0	2.02875
4631	0	58	1	174	76.8	25.4	126	71	5.87	5.23	6.23	1.33	2.55	60.1	0.707155	42.5	6.23	83.6	6.6	3	3	0	2.69405
604	0	28	1	168.5	86.3	30.4	127	75	5.64	5.98	1.41	1.19	3.53	38.6	0.707254	27.3	4.05	86.5	4.98	3	3	0	2.05065
668	1	65	1	166	83	30.1	135	97	6.22	3.7	2.8	0.8	1.71	41	0.707317	29	5.47	82	7.1	3	3	0	4.90623
2286	0	42	1	172	81	27.4	158	90	5.69	4.3	1.5	1.32	2.49	41	0.707317	29	6.22	113	5.8	3	2	0	4.09582
1699	0	32	1	162.4	74.2	28.1	125	73	5.75	5.19	3.91	1.14	3.02	57.1	0.707531	40.4	5.12	84	5.11	3	3	0	2.987
3415	0	53	1	168	74.1	26.3	132	95	5.78	6.09	2.58	1.17	3.48	32.5	0.707692	23	5.1	65.6	6.41	3	3	0	3.31006
7188	0	46	1	178	74.5	23.5	155	97	5.93	5.52	6.36	0.86	2.43	59.2	0.70777	41.9	5.19	80.6	5.3	1	3	0	4.24641
1390	0	62	1	165	78	28.6	154	75	5.89	5.74	1.87	1.51	3.88	46.9	0.707889	33.2	4.78	70	5.6	2	1	0	2.63655
2263	0	66	2	163	73	27.5	151	86	6.4	6.86	1.45	1.56	4.19	57.2	0.708042	40.5	5.8	61.7	5.16	3	3	0	2.18207
275	0	45	1	172	95	32.1	143	82	5.7	4.83	4.49	1.1	2.49	24	0.708333	17	7.7	72	5.2	3	3	0	2.04791
1162	0	40	1	174.5	88.3	29	116	64	6.03	5.2	1.2	1.55	2.28	48	0.708333	34	4.4	75	5.35	3	3	0	2.10815
2894	1	34	1	179	86	26.8	125	77	6.62	3.9	2.9	1.28	2.18	24	0.708333	17	4.34	79	8	3	2	0	2.92402
3676	0	44	1	174.3	79.5	26.1	135	73	5.99	5.62	1.64	1.1	3.52	48	0.708333	34	5.29	82.5	5.3	1	2	0	2.99247
9011	0	46	2	163	58.5	22	110	67	5.76	3.95	1.46	0.99	2.12	48	0.708333	34	5.67	38	5.1	3	3	0	3.40862
354	1	42	1	175.5	97	31.5	122	79	5.98	7.49	1.41	0.81	6.21	72.7	0.708391	51.5	4.12	81.7	7	1	3	0	3.62218
1791	0	51	1	168	79	28	126	77	6.31	5.01	2.49	1.38	2.78	29.5	0.708475	20.9	6.22	96.3	5.88	1	3	0	2.3217
2208	0	45	1	171.5	81	27.5	110	70	6.14	3.55	5.27	1.18	1.29	103	0.708738	73	3.72	72	5.4	2	2	0	4
2501	1	76	1	165.5	74.5	27.2	178	102	5.81	4.98	1.09	1.14	2.94	28.5	0.708772	20.2	4.42	84.6	9.3	3	3	0	2.35455
5038	0	46	1	175	77	25.1	127	91	5.66	8.58	4.64	1.51	4.18	50.5	0.708911	35.8	4.64	103.8	5.82	3	3	0	2.9295
7686	0	47	1	178.2	73.6	23.2	116	76	5.84	6.48	1.65	1.41	4.1	41.6	0.709135	29.5	5.11	87.9	6.3	1	2	0	2.02327
5655	0	34	1	173	74	24.7	109	72	5.76	6.15	1.11	1.31	4.12	31.3	0.709265	22.2	5.26	72.1	5.03	1	3	0	2.05065
2387	1	55	1	170	79	27.3	134	80	6.29	6.15	2.8	0.97	3.9	38.2	0.709424	27.1	4.71	76.1	5.6	1	2	0	3.94251
1871	0	48	2	143	57	27.9	136	87	5.8	6.93	1.41	1.79	4.64	59.2	0.709459	42	3.6	52.5	5.27	3	3	0	2.23956
6563	0	37	1	178	76	24	108	67	5.82	2.98	1.41	0.98	1.59	68.5	0.709489	48.6	3.84	63.5	4.9	3	3	0	3.44695
497	1	41	1	169	88	30.8	95	73	6.25	4.79	3.85	1.09	2.78	42.7	0.709602	30.3	4.8	78.2	8.2	3	3	0	3.01985
2654	0	35	1	171	79	27	113	72	5.7	4.25	1.17	0.87	2.43	31	0.709677	22	5.2	90.1	4.25	3	3	0	4.00548
2674	0	34	1	172	80	27	138	66	5.9	5.33	1.15	1.27	3.17	31	0.709677	22	6	85.4	5.8	1	3	0	3.31006
6095	0	38	1	174	73.5	24.3	118	76	5.85	4.82	2.26	1	2.59	31	0.709677	22	6.04	84	5.2	1	2	0	5.01027
6560	0	52	1	178	76	24	112	80	5.69	4.6	2.5	1.27	2.88	31	0.709677	22	6.45	98	4.8	3	2	0	3.75907
7795	0	35	1	164	62	23.1	141	67	5.79	5.1	1.7	1.5	3	31	0.709677	22	4.67	82	5.6	1	3	0	2.12457
230	0	37	1	166.5	89.7	32.4	132	80	5.6	5.72	1.49	1.72	3.54	36.9	0.710027	26.2	3.5	66	5.96	1	3	0	2.97604
4365	0	66	1	181.5	84.4	25.6	163	108	6.39	6.17	3.66	1.16	3.35	36.6	0.710383	26	4.79	83.3	6.1	1	3	0	2.10541
3657	0	33	1	171.5	76.7	26.1	142	90	5.96	3.9	0.8	1.61	2.14	38	0.710526	27	6.64	76	5.5	1	2	0	3.71253
4743	1	62	2	160.5	65.5	25.3	131	73	5.72	5.2	1.4	1.38	3.29	38	0.710526	27	6.51	64	9.7	3	3	0	3.03901
4978	0	49	1	163.5	67	25.1	127	85	5.6	4.32	0.85	1.06	3.13	38	0.710526	27	5.5	70.9	5.2	3	3	0	4.08214
6201	0	53	1	170	70.1	24.3	168	80	6.65	5.3	2.56	1.8	3.14	38	0.710526	27	5.66	90.1	6.77	3	3	0	2.22587
218	0	63	2	160	83.3	32.5	137	88	5.67	5.01	2.36	1.3	2.83	58.4	0.710616	41.5	4.95	63.9	6.7	3	3	0	2.4449
3050	0	55	1	166	73.6	26.7	117	61	6.01	4.96	1.5	1.05	2.44	28	0.710714	19.9	7.41	88.5	6.3	3	3	0	2.00684
175	0	48	1	170.5	95.7	32.9	150	87	5.9	6.52	1.64	1.27	4.42	80.9	0.710754	57.5	4.3	92.4	6.97	3	3	0	2.05065
3331	0	60	1	172	78	26.4	136	83	6.65	5.94	3.46	1.55	2.89	45	0.711111	32	4.63	85	6.4	2	2	0	2.77344
8104	0	33	1	165	62	22.8	113	68	5.85	4.55	1.04	0.51	3.19	45	0.711111	32	6	76	5.2	3	3	0	4.09582
1074	0	58	1	171.5	86	29.2	156	86	5.99	6.05	3.21	0.84	3.5	28.4	0.711268	20.2	4.76	81	5.44	1	3	0	2.01232
7788	0	36	2	153	54	23.1	108	77	5.74	4.6	1.73	1.68	2.5	85.2	0.711268	60.6	3.12	42.9	5.7	2	3	0	2.21218
5104	0	53	1	174.8	76.8	25.1	148	85	6.46	5.36	2.59	1.45	2.81	40.2	0.711443	28.6	4.76	77.9	6	3	3	0	2.03149
1270	0	62	2	163	76.6	28.8	151	76	5.73	4.94	0.78	1.48	3.05	25.3	0.711462	18	7.3	44.6	5.8	3	3	0	2.04517
3383	0	45	1	163	70	26.3	121	89	5.69	5.6	3.9	1.44	3.29	59	0.711864	42	5.69	87	5.9	3	3	0	4.04654
7803	0	42	1	173	69.1	23.1	124	66	5.6	4	1.33	1.12	2.5	36.1	0.711911	25.7	5.5	95	5.52	1	3	0	2.05339
5739	0	53	1	169	70.2	24.6	122	66	5.63	5.04	1.2	1.4	3.4	42.7	0.711944	30.4	4.66	81.2	5.2	1	3	0	2.97604
7019	0	43	1	172	70	23.7	131	99	5.65	2.51	1.17	0.61	1.42	37.5	0.712	26.7	5.05	79.5	5.31	3	3	0	2.06434
7431	0	39	1	181.5	77.2	23.4	121	74	5.6	4.84	1.3	1.65	2.91	44.1	0.712018	31.4	5	88.4	5.4	3	3	0	2.01506
1170	0	40	2	165	79	29	125	84	6.35	4.6	2.6	1.51	2.72	66	0.712121	47	3.06	73	5.6	3	3	1	2.02053
5703	1	49	1	171.8	72.5	24.6	124	74	6.2	6.3	2.87	1.14	3.29	66	0.712121	47	4.4	72.7	7.05	1	3	1	4.06023
7573	0	55	1	172	69	23.3	152	94	5.6	5.98	1.38	1.48	3.74	20.5	0.712195	14.6	3.3	74.9	5.3	1	1	0	2.00411
10106	0	43	1	171.5	61	20.7	105	82	5.93	7.33	2.06	1.15	4.92	34.4	0.712209	24.5	6.81	71.5	6.1	1	3	0	2.03149
3738	0	50	1	172.5	77.6	26.1	144	83	6	3.93	1.02	1.13	2.49	21.2	0.712264	15.1	5.3	81.5	5.6	3	3	0	2.01232
5753	1	62	1	171	71.8	24.6	128	80	6.63	4.26	1.01	1.75	2.22	47.7	0.712788	34	5.44	73.8	7.1	3	3	0	2.86927
7817	1	43	1	181	76	23.1	105	71	6.39	5.53	0.96	1.79	3.44	38.3	0.712794	27.3	3.41	62	7.01	3	3	0	2.01232
746	0	44	1	177	94	30	141	97	5.78	4.79	1.63	1.09	2.87	49.8	0.712851	35.5	4.05	76.3	5.4	3	3	0	3.0883
8505	0	53	1	177	70.4	22.5	143	87	6.45	5.54	1.41	1.38	3.39	21.6	0.712963	15.4	4.97	71.2	5.9	1	3	0	2.45038
9311	0	36	1	173	65	21.7	105	81	5.76	5.36	4.06	1.64	3.25	37.3	0.713137	26.6	6.6	90.2	4.79	3	3	0	2.12731
2004	0	30	1	177.5	87.5	27.8	127	88	5.79	5.99	2.02	1.76	3.16	39.4	0.713198	28.1	4.25	91.8	6.86	3	2	1	2.01232
10122	0	47	1	178.5	65.5	20.6	126	83	5.6	6.32	4	1.14	4.08	27.9	0.713262	19.9	3.39	80.3	5.5	3	3	0	5.04038
1712	0	25	1	174	85	28.1	110	73	5.6	4.53	2.08	0.94	3	85.1	0.713278	60.7	5.4	79.9	4.92	1	2	0	2.27789
1235	0	54	2	156	70	28.8	104	71	5.74	5.18	1.33	1.09	3.35	58.6	0.713311	41.8	5.68	56.3	5.8	3	3	0	4.1232
9047	0	36	1	171	64.4	22	109	76	5.62	5.34	3.47	1.14	3.09	75.4	0.713528	53.8	4.25	75	5.36	3	1	0	2.23682
6893	0	57	2	160	61	23.8	100	61	6.5	4.58	1.03	1.45	2.7	41.6	0.713942	29.7	5.1	54.7	6.1	3	3	0	2.04791
64	0	48	1	166	96	34.8	136	100	5.92	4.3	1	1.34	2.29	35	0.714286	25	5.93	91	6	3	1	0	2.08624
237	0	33	1	170	93.5	32.4	111	73	6.21	5.21	10.37	0.77	1.16	35	0.714286	25	5.83	71	4.77	3	2	0	2.00684
637	0	35	1	179	97	30.3	133	87	5.78	4.4	1.4	1.36	2.85	28	0.714286	20	3.54	100	5.57	3	3	0	2.00411
706	0	58	1	167	84	30.1	165	99	6.82	5.4	0.9	1.64	3.45	49	0.714286	35	5.41	100	6.4	3	3	0	2.83094
711	0	59	1	173	90	30.1	127	85	6.62	6.7	5.4	0.91	3.62	35	0.714286	25	7.3	83	5.8	3	2	0	2.66667
1686	0	43	1	178	89	28.1	131	91	5.9	4.8	1.9	1.46	2.78	56	0.714286	40	4.54	86	6	3	2	0	3.58385
2051	0	41	1	173	83	27.7	121	86	6.9	5.05	1.32	0.95	3.04	28	0.714286	20	4	53.8	6.9	3	3	0	2.87748
2081	1	64	1	163.5	74	27.7	131	72	6.43	4.47	1.96	0.88	2.82	42	0.714286	30	5.16	100	6.39	1	3	0	2.05339
2542	0	34	1	174	82	27.1	128	88	6.06	5.9	0.8	1.62	4.03	35	0.714286	25	6.35	89	6.1	1	2	0	4.08487
2982	0	50	1	162	70	26.7	111	67	5.97	5.92	4.5	1.18	3.27	35	0.714286	25	8.77	73.1	5.75	1	3	0	3.38946
3093	0	39	1	170	77	26.6	119	80	5.8	5.04	0.81	1.26	3.27	42	0.714286	30	5.3	84.94	6.03	3	3	0	3.04997
3249	0	60	1	177	83	26.5	153	105	6.67	5.48	2.65	1.13	3.01	29.4	0.714286	21	4.51	73.6	6.1	3	2	0	2.0616
3288	0	40	1	174	80	26.4	147	82	6.38	5.6	5.2	1.23	3.02	42	0.714286	30	3.96	105	6.6	3	2	0	4.06571
3407	0	34	1	169	75	26.3	118	70	5.6	3.9	1.2	1.13	2.67	28	0.714286	20	4.7	93	5.1	3	3	0	3.73717
3473	0	58	2	151	59.9	26.3	129	70	6.62	5.77	1.61	1.81	3.63	38.5	0.714286	27.5	4.5	46.9	6.28	3	3	0	2.04791
4447	0	45	1	176	79	25.5	124	78	5.82	6.5	2.6	1.3	4.31	28	0.714286	20	4.24	104	6.1	1	3	0	3.32101
4612	0	52	2	155	61	25.4	146	94	5.66	5.98	3.46	1.27	3.55	49	0.714286	35	4.74	58	4.9	3	3	0	3.00616
5378	0	54	1	170	72	24.9	121	101	6.1	5.41	2.19	1.91	3.03	28	0.714286	20	7.5	82	5.8	3	3	0	2.0616
6428	0	38	2	173	72	24.1	96	62	5.93	4.3	1	0.97	2.52	28	0.714286	20	4.55	70	5.8	3	3	0	3.28268
7389	0	57	1	176.4	72.8	23.4	110	74	6.3	6.23	4.9	1.07	2.94	26.6	0.714286	19	5.5	86.6	5.6	1	3	0	2.30253
8202	0	53	1	165	62	22.8	115	74	6.5	5.45	3.38	1.63	2.96	35	0.714286	25	5.5	65	6.7	3	3	0	2.05339
9522	0	40	2	163	57	21.5	94	62	5.7	4.78	0.43	1.6	2.75	21	0.714286	15	5.2	45	4.7	3	3	0	2.0397
5898	0	61	1	178.5	78.2	24.5	139	86	5.8	4.52	2.77	1.27	2.33	31.9	0.714734	22.8	4.62	65.4	6.12	1	3	0	2.89938
3855	0	48	1	172	77	26	175	103	6.41	6.57	2.22	1.68	3.66	28.4	0.714789	20.3	5.49	65.7	5.5	3	2	0	2.01232
9633	0	50	1	167	59.5	21.3	106	74	5.99	5.75	1.56	1.69	3.44	39.3	0.715013	28.1	5.24	77.9	5.26	1	3	0	2.80082
6445	0	39	1	165	65.5	24.1	120	80	5.67	5.04	1.42	1.11	2.76	30.9	0.71521	22.1	6.14	93	5.24	3	3	0	2.98973
9040	0	65	2	161	57	22	111	61	5.66	5.23	1.24	1.29	2.86	56.2	0.715302	40.2	7.91	56.5	6	3	3	0	2.63107
5652	0	46	2	153	57.8	24.7	127	76	6	5.41	1.7	1.64	3.13	38.7	0.715762	27.7	4.25	60	6.1	3	3	0	2.05065
1347	0	55	1	174	87	28.7	122	75	5.65	5.77	1.17	1.24	3.94	27.8	0.715827	19.9	8.54	91.3	5.2	3	3	0	2.02327
404	0	38	1	177	97.8	31.2	122	70	5.79	9.9	3.42	1.12	6.72	88	0.715909	63	6.97	72	5.05	3	3	0	4.52567
590	1	47	1	174	92	30.4	149	95	6.58	6.96	3.62	1.13	4.05	67.6	0.715976	48.4	5.76	78.9	10.93	3	3	0	3.27995
1107	0	82	1	168	82	29.1	191	85	5.75	5.4	1.1	1.27	3.66	81	0.716049	58	4.86	101	6.2	3	1	0	2.67488
5325	0	36	1	173.5	75	24.9	128	78	5.6	4.95	2.34	1.57	2.72	81	0.716049	58	4.69	66	6.2	3	3	0	3.00616
4726	1	45	2	150	57	25.3	120	70	6.04	5.4	1.1	1.36	3.46	67	0.716418	48	5.3	62	7.2	3	3	0	3.72348
1245	0	34	1	174	87.4	28.8	134	84	6.1	4.62	1.15	1	2.9	53	0.716981	38	3.3	72	5.34	3	2	0	3.00068
2114	0	45	1	167	77	27.6	134	76	5.63	6.5	3.5	1.47	3.7	53	0.716981	38	5.36	83	6.6	1	1	0	3.9206
6104	1	53	2	169	69.5	24.3	122	73	6.5	5.94	2.52	1.41	3.45	53	0.716981	38	3.8	46.1	8.14	3	3	0	4.53388
8961	0	40	1	172	65.5	22.1	112	72	5.67	4.02	0.56	1.18	2.55	26.5	0.716981	19	3.99	73.6	5.7	1	3	0	2.05065
3458	0	56	1	165.5	72	26.3	162	109	6.69	5.59	5.09	0.95	2.57	31.1	0.717042	22.3	4.58	67.1	5.74	1	3	0	2.10815
400	0	58	1	178.5	99.5	31.23	135	72	5.8	6.35	2.28	1.09	3.8	46	0.717391	33	3.3	71.4	5.7	1	1	0	4.50376
1150	0	37	1	164.1	78.1	29	124	84	5.6	4.88	3.88	1.24	2.69	45.3	0.717439	32.5	5.7	76.1	5.13	3	3	0	2.93498
2435	0	36	2	155.5	66.1	27.3	102	63	6.07	4.55	1.88	0.87	2.71	17.7	0.717514	12.7	3.83	40.7	6.24	3	3	0	2.18754
3606	0	53	1	171	76.5	26.2	147	89	5.82	4.23	2.69	1.37	2.28	43.2	0.717593	31	7.1	77.1	5.55	3	3	0	2.00684
1242	0	48	1	172	85.5	28.8	128	92	5.6	6.23	1.72	1.03	4.56	85	0.717647	61	5.8	71.1	5.45	3	3	0	3.06092
1882	0	34	2	172.8	83.2	27.9	120	80	5.86	4.58	2.68	1.24	2.48	65.2	0.717791	46.8	4.92	62.3	5.76	3	3	0	2.07255
7306	0	54	1	172.5	70	23.5	112	89	5.92	4.85	1.76	1.53	2.51	35.8	0.717877	25.7	5	62.2	6.08	3	2	0	2.03149
1332	0	41	2	154	68	28.7	123	84	6.1	5.9	1.9	1.54	3.59	39	0.717949	28	3.82	66	6.1	3	3	0	2.13552
5456	0	59	1	158	62	24.8	129	92	5.63	5.4	1.6	1.32	3.23	39	0.717949	28	4.07	98	5.7	2	2	0	2.97604
6571	1	41	2	156.5	58.9	24	106	62	6.5	5	0.96	1.62	2.51	39	0.717949	28	3.56	62	9.9	3	3	0	3.00616
6933	0	59	1	155	57	23.7	137	83	6.29	6.14	4.56	1.31	3.21	78	0.717949	56	5.41	76	6.1	3	3	0	4.09309
6669	1	42	1	177	75	23.9	138	90	5.69	6.43	2.53	1.12	3.99	49.7	0.71831	35.7	5.57	91.2	9.1	3	2	0	3.98631
950	1	56	1	165	80	29.4	145	81	5.92	6.56	3.72	0.84	3.12	32	0.71875	23	4.57	86	7.7	1	3	0	3.93155
2873	0	37	1	168	76	26.8	129	86	5.63	5.6	0.7	1.52	3.21	32	0.71875	23	5.52	107	5.5	2	1	0	3.58111
3413	0	44	1	176	81.6	26.3	127	78	5.99	4.4	1.5	1.3	2.85	32	0.71875	23	4.92	85	5.4	1	1	1	3.37029
3719	0	45	1	173	78	26.1	110	70	5.68	5	5.1	1.26	2.56	32	0.71875	23	5.34	90	5.6	1	3	0	2.10815
5381	0	61	1	170	72	24.9	143	88	6	5.25	0.72	1.78	3.2	32	0.71875	23	7.2	94	6.7	3	3	0	2.05065
6890	0	30	1	182	79	23.8	129	74	5.72	4.4	0.8	1.19	2.79	32	0.71875	23	3.9	85	5.4	3	2	0	2.05065
4970	1	66	2	166.5	69.5	25.1	127	74	5.82	6.49	3.14	1.08	3.99	37	0.718919	26.6	5.4	63.5	6.1	3	3	0	4.44353
5829	0	37	1	170.5	71.6	24.6	117	76	5.7	5.14	1.19	1.15	3.33	27.1	0.719557	19.5	4.9	96.6	5.2	3	3	0	2.00137
1098	0	68	1	170	84	29.1	140	89	5.61	5.96	2.11	1.26	3.64	83.8	0.71957	60.3	4.07	55.3	6.4	3	1	0	3.54552
2160	1	69	1	166.5	76.4	27.6	121	78	6.13	3.63	1.44	0.93	1.96	33.9	0.719764	24.4	4.05	75.3	7.88	1	3	0	2.43121
1837	0	61	2	163	74	27.9	112	82	5.88	5.9	2.2	1.47	3.9	50	0.72	36	4.7	72	5.7	3	3	0	4.04928
3080	1	55	1	170	77	26.6	129	81	6.4	5.4	2.4	1.39	3.48	100	0.72	72	3.78	86	7.1	3	3	0	3.78097
4120	0	47	1	166.5	71.5	25.8	114	82	5.6	4.4	1.24	1.27	2.65	42.5	0.72	30.6	4.5	84.1	5.6	3	2	0	2.0178
5139	1	46	1	165	68	25	125	85	6.51	4.83	2.1	1.29	2.49	25	0.72	18	7.22	64	8.2	2	2	0	4.06297
5520	0	48	1	184	84	24.8	137	80	6.1	4.29	2.04	1.32	2.12	25	0.72	18	3.4	57	5.3	3	3	0	2.01232
8213	0	26	1	179	73	22.8	132	74	5.7	6.38	1.07	1.76	4.09	25	0.72	18	4.5	82	5.9	1	2	0	2.03149
8741	0	59	1	177	70	22.3	136	79	5.9	4.29	0.78	1.22	2.54	25	0.72	18	4	86	6.3	3	3	0	2.02601
5167	0	42	2	165.5	68.4	25	118	59	5.78	4.77	1.24	1.46	2.96	33.6	0.720238	24.2	3.32	53.3	5	3	3	0	3.14305
2449	1	52	1	174	82.6	27.3	136	78	5.86	4.41	1.64	1.49	2.67	37.9	0.720317	27.3	4.13	83.8	7	1	1	0	2.02601
3220	0	61	2	151	60.5	26.5	152	87	5.6	4.47	1.7	1.55	2.32	110.5	0.720362	79.6	4.7	55.4	5.25	3	3	0	2.94045
8846	0	35	1	171	65	22.2	133	88	5.72	6.1	1.88	1.42	3.38	42.2	0.720379	30.4	3.75	67.7	5.76	1	3	0	2.0397
6703	0	60	2	164.4	64.7	23.9	166	94	6.17	5.6	2.11	1.64	3.36	34.7	0.720461	25	4.84	55.4	5.62	3	3	0	2.95962
2785	0	44	1	174.5	82	26.9	123	85	5.67	4.58	1.6	0.86	2.8	68	0.720588	49	5.1	81.6	5.3	3	3	0	3.24983
3268	0	30	1	175	81.2	26.5	112	70	5.9	6.5	2.24	1.4	3.6	22.2	0.720721	16	5	82.9	4.8	1	3	0	2.00137
851	0	29	1	173	89	29.7	153	88	6.43	4.1	0.6	1.35	2.44	43	0.72093	31	4.8	82	6	3	3	0	3.84394
4155	0	39	1	173	76.9	25.7	133	77	5.74	4.4	1.6	1.3	2.8	43	0.72093	31	4.84	74	5.3	3	3	0	3.98084
276	0	60	1	172	95	32.1	168	91	5.85	5.7	1.7	1.61	3.87	61	0.721311	44	4.94	102	5.11	3	2	0	2.02875
4947	0	38	1	170	72.7	25.2	137	81	6.1	5.98	4.25	1.17	3.45	44.5	0.721348	32.1	5.6	75.4	5.12	1	3	0	2.03696
7089	0	54	1	168	66.7	23.6	131	87	5.68	4.76	2.08	1.48	2.35	29.8	0.721477	21.5	3.6	80.5	5.5	3	2	0	2.95414
10301	0	56	1	158	51	20.4	126	72	5.69	5.03	0.95	1.65	2.89	241	0.721577	173.9	4.21	67.6	5.8	3	3	0	2.00411
11024	0	38	2	165.6	51.1	18.6	97	72	5.63	5.37	1.05	0.74	3.57	17.6	0.721591	12.7	3.82	58.3	5.46	3	3	0	2.02601
2895	0	48	2	165	73	26.8	114	79	5.79	4.58	1.16	0.88	2.54	38.5	0.722078	27.8	3.01	65.9	4.8	3	3	0	2.92129
1165	0	61	2	163.8	77.9	29	164	74	6	5.18	2.5	1.15	3.07	27	0.722222	19.5	6.9	78	6.1	3	3	0	2.09719
1350	0	30	1	171	84	28.7	133	97	5.96	3.7	1.7	1.17	2.13	36	0.722222	26	7.2	76	6.2	3	3	0	2.01232
1645	0	42	1	175.5	87	28.2	120	77	6.2	5.66	4.97	0.91	3.37	36	0.722222	26	3.71	86	6.75	1	2	0	2.06982
3433	0	36	1	167.5	73.8	26.3	116	71	5.72	3.78	1.98	0.83	2.14	36	0.722222	26	3.77	70.7	4.7	3	2	0	2.95688
3966	0	37	1	175.2	79.5	25.9	114	80	5.75	5.55	2.56	1.33	3.08	30.6	0.722222	22.1	4.93	77.5	5	3	3	0	2.01506
4133	0	51	1	162	67.5	25.7	110	82	5.69	5.79	3.44	0.85	3.62	36	0.722222	26	5.59	85	6.1	1	3	0	4.95277
5918	1	64	1	176	76	24.5	138	91	6.74	4.73	0.7	1.51	2.22	18	0.722222	13	3.49	73	7.41	3	3	0	2.38193
9086	0	35	1	175	67	21.9	131	55	5.85	5.5	0.8	1	3.27	18	0.722222	13	3.91	83	5.6	3	3	0	4.06297
9913	0	27	1	172	62	21	119	77	5.81	3.7	1.1	1.29	2.15	54	0.722222	39	4.2	81	5	3	3	0	2.01232
2190	0	44	1	183	92.5	27.6	115	75	5.6	6.38	0.75	1.78	4.01	82.6	0.72276	59.7	5.9	84	5.46	1	2	0	2.01506
1677	0	44	1	181	92	28.1	105	73	6.09	4.8	1.7	1.29	3.31	83	0.722892	60	3.97	110	6	1	3	0	4.00548
9176	0	43	1	176.5	67.8	21.8	124	66	5.79	3.58	2.62	0.8	1.3	24.9	0.722892	18	4.36	77.4	6.85	1	3	0	3.95346
5174	0	46	1	171	73	25	106	73	5.6	6.05	1.54	1.7	3.51	40.8	0.723039	29.5	4.9	78.2	5.67	3	3	0	3.01164
1048	0	62	1	157	72	29.2	133	86	5.89	4.4	2.1	1.23	2.89	47	0.723404	34	7.1	95	6.7	3	3	0	3.7399
9598	0	32	1	177	67	21.4	124	90	5.96	4.72	0.83	1.77	2.7	31.1	0.723473	22.5	5.89	92.7	5.48	3	3	0	2.01506
8280	0	39	1	162.5	60	22.7	115	77	5.69	4.33	2.16	0.8	2.87	26.4	0.723485	19.1	6.21	73.9	5.62	3	3	1	2.80082
90	0	44	1	163	91	34.2	125	80	6.24	5.45	4.23	0.87	2.98	29.3	0.723549	21.2	6.7	94.9	6.7	3	2	0	2.66667
2565	0	63	1	164	73	27.1	138	91	6.23	3.96	1.8	0.94	2.34	27.5	0.723636	19.9	6.45	77.7	6.88	3	3	0	3.24435
8772	0	61	1	174.5	67.5	22.2	114	66	5.6	3.24	2.68	0.66	2.09	61.9	0.723748	44.8	5.82	94.7	5.81	3	3	0	4.03012
699	0	65	1	172	88.9	30.1	157	106	6.56	4.39	1.98	1.25	2.3	49.6	0.72379	35.9	5.6	72.2	6.5	3	3	0	3.08556
2145	0	50	1	174	84	27.6	126	78	5.67	5.96	2.35	1.34	3.83	29.7	0.723906	21.5	3.92	60.8	4.6	1	3	0	2.86927
1700	0	33	1	174	85	28.1	126	86	5.98	5.1	4	1.49	3.06	29	0.724138	21	2.85	76	5.7	1	2	1	2.92402
2287	0	55	1	161	71	27.4	157	97	5.97	4.36	1.17	1.24	2.37	29	0.724138	21	6.08	70	5.2	3	3	0	4.08761
3490	0	56	1	166.5	72.5	26.2	155	86	6.47	5.07	1.66	1.37	3.15	29	0.724138	21	4.14	86	6.3	3	3	0	4.92266
4803	0	52	1	171	74	25.3	121	77	6.3	5.63	7.21	1.55	2.82	29	0.724138	21	5.4	84	6.4	3	3	0	2.05065
4855	0	55	1	169	72	25.2	100	67	5.6	5.45	3.48	1.23	2.94	29	0.724138	21	5.23	73	6.5	1	3	0	3.90965
5396	0	34	1	168	70	24.8	125	82	5.8	4.19	0.95	1.02	3.07	29	0.724138	21	4.99	86	5.6	1	3	0	5.02122
8090	0	59	1	180.5	74.4	22.8	136	85	6.67	4.51	2.91	0.84	2.46	29	0.724138	21	5.33	86	6.5	1	2	0	4.93908
8488	0	36	1	175	69	22.5	128	87	5.91	4.9	4.1	1.44	2.83	29	0.724138	21	4.02	89	6.2	3	3	0	2.96783
8870	1	52	1	180.5	72	22.1	116	78	6.26	5.79	1.3	1.15	4.4	29	0.724138	21	4.47	82	7	3	3	0	4.93634
7401	0	40	1	167.9	65.9	23.4	101	60	5.9	4.45	1.74	1.86	2.37	45.7	0.724289	33.1	4.36	94.4	5.71	3	2	0	2.09446
6718	0	38	1	176	74	23.9	118	71	5.8	4.37	1.62	1.09	2.68	49	0.72449	35.5	4.85	94.4	5.32	3	3	0	2.38467
159	0	66	2	154	78.4	33.1	128	68	5.76	5.27	1.29	1.16	3.18	30.5	0.72459	22.1	4.55	50.5	6.1	3	3	0	3.17317
4233	0	45	1	175	78.7	25.7	127	84	6.6	5.22	2.16	1.53	3.14	55.2	0.724638	40	3.52	65.1	6.91	3	3	0	2.05613
3077	0	36	1	175	81.5	26.6	104	70	5.8	4.29	0.68	1.2	2.54	25.8	0.724806	18.7	4.75	81	6.1	3	3	1	3.90418
2946	0	41	1	175.5	82.4	26.8	117	67	5.66	3.77	0.66	1.21	2.23	40	0.725	29	6.18	76	5.85	3	3	0	2.01232
3761	1	55	1	163.5	69.5	26	151	91	6.64	4.98	0.93	1.45	3.29	40	0.725	29	6.73	81	12.3	3	3	0	4.03833
7259	0	60	1	165	64	23.5	120	74	5.64	4	1	1.29	2.36	40	0.725	29	3.23	72	5.22	3	2	0	2.70773
9059	0	31	1	181	72	22	137	79	5.81	4.9	1.1	1.43	2.86	40	0.725	29	4.54	83	4.9	2	2	0	2.06982
10252	0	33	1	171.5	60	20.4	114	77	6.1	4.42	1.7	1.27	2.76	40	0.725	29	3.5	75	5.9	2	3	0	4.00548
3227	0	51	1	177	83	26.5	148	86	5.74	4.92	5.72	1.02	2.53	39.3	0.725191	28.5	6.2	77.7	5.1	1	3	0	2.79535
6510	0	68	1	167	67.2	24.1	122	61	5.9	5.39	1.54	1.55	3.59	26.2	0.725191	19	5.2	77.8	5.8	1	3	0	2.02875
221	0	68	2	162	85.2	32.5	161	93	5.8	6.25	1.79	1.65	4.47	46.6	0.725322	33.8	6.5	55.5	5.9	3	3	0	2.27789
2422	0	30	1	169	78	27.3	118	81	6.7	5.08	1.9	1.2	3.29	37.5	0.725333	27.2	3.35	99.6	5.21	2	2	0	2.74606
7093	0	45	1	165	64.2	23.6	117	83	5.83	3.97	10.6	1.13	0.99	34.6	0.725434	25.1	5.24	70.1	5.4	1	2	0	2.93771
2925	0	59	1	168	75.5	26.8	148	78	6.1	4.23	1.44	1.27	2.47	21.6	0.726852	15.7	6.2	81.6	5.8	1	2	0	2.05339
8715	0	43	1	182	74	22.3	119	70	5.68	4.9	1.03	1.21	2.86	28.2	0.72695	20.5	4.92	99.1	4.8	3	2	0	2.19302
1184	0	44	1	166	79.6	28.9	124	85	6.29	4	1.6	1.65	2.14	22	0.727273	16	6.25	72	5.9	1	2	0	4.81862
1531	0	47	1	176	88	28.4	110	66	6.33	5.5	1.8	1.55	3.25	22	0.727273	16	4.42	77	6.55	3	3	0	2.00684
2031	0	54	1	172	82	27.7	129	81	5.66	5.1	3.6	1.54	2.71	33	0.727273	24	5.01	89	6.1	3	2	0	3.93703
2121	0	29	1	168	78	27.6	106	71	6.15	5.2	2	1.5	3.06	33	0.727273	24	4.5	80	5.6	3	2	0	3.5948
3144	0	29	1	169.9	76.9	26.6	130	82	6.22	4.23	2.77	0.89	2.25	38.5	0.727273	28	5.84	70.4	4.63	1	3	0	2.10541
3982	0	40	1	178.8	82.4	25.8	118	80	6.27	6	1.41	1.29	3.75	33	0.727273	24	5.22	96	6.6	3	3	0	5.02122
4480	0	44	1	171.5	75	25.5	133	94	5.74	5.7	4.6	1.21	2.9	33	0.727273	24	3.8	86	5	3	3	0	2.55168
5309	0	54	1	169	71	24.9	140	79	5.61	5.4	3.1	1.11	3	33	0.727273	24	5.13	84	6	3	2	1	3.74264
6667	0	60	1	168	67.5	23.9	118	72	5.66	4.45	1.71	1.22	2.47	33	0.727273	24	6.42	81	5.2	1	3	0	4.00548
7367	0	48	1	179	75	23.4	129	91	5.81	7.7	12	1.38	4.71	44	0.727273	32	4.09	66	6.3	1	1	0	2.99795
7623	0	36	1	170	67	23.2	112	69	5.82	4.3	4.1	1.13	2.16	44	0.727273	32	4.91	80	5.5	3	3	0	3.15127
8008	0	61	2	162	60	22.9	153	123	5.74	5.3	2.1	1.87	3.08	33	0.727273	24	6.15	68	5.2	3	3	0	3.02806
8203	0	31	1	180	74	22.8	116	66	6.4	3.72	1.6	1.14	1.87	22	0.727273	16	4.7	56	6.1	1	1	0	2.05339
8691	0	29	2	160	57	22.3	131	85	5.86	3.5	0.6	1.39	1.67	33	0.727273	24	4.35	53	4.6	3	3	0	2.89391
3736	1	58	1	161.5	68.2	26.1	101	58	5.8	4.44	0.84	1.56	2.51	31.2	0.727564	22.7	6.4	72	6.6	1	3	0	2.01506
10033	0	30	2	164.5	56.2	20.8	114	68	5.6	3.3	0.95	1.44	2.13	26.1	0.727969	19	5.1	55.4	5.4	3	3	0	2.01232
5777	0	59	1	158	61.5	24.6	138	81	6.5	3.61	0.76	1.29	2.05	50	0.728	36.4	4.5	82.2	6.18	2	3	0	2.23956
8301	0	45	1	179.5	73.1	22.7	126	86	6.25	6.66	1.46	1.37	4.28	36.4	0.728022	26.5	5	96.8	5.4	3	3	0	2.09993
2684	0	48	1	171	79	27	137	104	5.9	6.34	1.26	1.87	3.75	60.4	0.728477	44	5	80.3	5.82	3	3	0	3.01164
5367	0	34	1	175	76.3	24.9	105	68	6.08	5.93	2.51	1.02	3.64	47.9	0.728601	34.9	4.82	80.6	5.29	3	3	0	2.11088
4177	0	48	1	174.5	78.2	25.7	114	64	5.69	4.83	1.35	1.24	2.85	32.8	0.728659	23.9	5.7	74.2	4.1	1	3	0	3.23888
5059	0	70	2	162.5	66.2	25.1	136	82	6.09	6.05	3.03	1.62	3.53	34.3	0.728863	25	3.56	58.4	6.5	3	3	0	2.44216
2780	0	70	2	148	59	26.9	146	82	5.6	5.9	1.4	1.43	4.04	48	0.729167	35	5.26	53	6.5	3	3	0	3.77002
3425	0	39	1	184	89	26.3	127	80	5.6	4.8	1.1	1.2	2.77	48	0.729167	35	4.37	81	5.1	3	2	0	3.01164
6659	0	33	1	170	69	23.9	134	79	6.06	3.4	1	0.98	2.28	48	0.729167	35	4.83	89	5.6	3	2	0	4.45448
3090	0	59	2	168	75	26.6	133	86	5.67	4.42	1.85	0.92	3.01	32.9	0.729483	24	4.91	40	5.2	3	3	0	3.1321
1187	1	54	1	170.5	84	28.9	112	74	6.19	4.9	2.7	1.43	2.92	37	0.72973	27	5.05	78	7	3	3	0	4.04928
4922	0	36	1	168	71	25.2	127	87	5.6	3.59	0.79	1.02	2.15	37	0.72973	27	4.3	82.5	5.4	3	3	0	2.20397
5255	0	51	1	171	73	25	129	74	5.86	4.7	1.7	1.39	3	37	0.72973	27	5.05	86	6.03	3	3	0	2.01232
5833	0	53	1	165.5	67	24.5	123	82	6.11	5.51	1.4	1.22	3.29	37	0.72973	27	5.5	73.6	6.5	3	3	0	4.9473
6014	0	60	1	170.5	71	24.4	149	97	5.7	4.59	1.79	0.97	2.47	37	0.72973	27	4.7	77.9	6.4	3	3	0	3.55921
6256	1	39	1	169	69	24.2	159	117	6.31	6.53	5.85	0.94	3.01	37	0.72973	27	8.88	70	9	1	2	0	5.05407
2960	0	66	1	165.5	73.2	26.7	122	70	6.18	3.56	1.89	1.17	1.79	57.4	0.729965	41.9	5	57	6.1	1	3	0	4.51745
5170	0	33	1	171	73	25	129	62	5.6	4.82	1.63	1.08	2.65	40	0.73	29.2	5	76.7	5.15	3	3	0	3.06639
7730	0	35	1	172.5	69	23.1	132	79	6.21	5.5	2.16	1.48	3.33	56.3	0.730018	41.1	3.81	91.6	5.87	3	3	0	3.19507
6723	1	71	1	172.5	71.1	23.9	161	86	6.43	4.96	2.63	1.36	2.78	45.2	0.730088	33	5.56	90.3	7.9	3	3	0	2.2423
2101	0	67	1	167.5	77.5	27.6	132	97	5.71	6.54	1.66	1.41	4.13	63	0.730159	46	5.89	90	5.9	2	1	0	4.89528
5068	0	58	1	171	73.3	25.1	131	83	5.81	4.19	9.64	1.28	2.13	33	0.730303	24.1	4.27	86.7	6.7	3	2	0	2.15469
422	1	41	2	161	81	31.2	147	88	6.79	5.3	1.6	1.53	3.59	52	0.730769	38	4.72	78	7.06	3	3	0	2.02053
863	1	53	2	162	78	29.7	133	89	6.08	7.2	1.2	1.55	4.48	52	0.730769	38	2.6	70	7.3	3	3	0	2.4668
2473	0	38	1	166.5	75.5	27.2	154	78	5.67	2.62	1.02	0.79	1.27	26	0.730769	19	4.1	91	5.4	3	3	0	3.93703
3396	0	37	1	171.5	77.5	26.3	134	101	5.83	5.8	1.11	1.45	4.03	26	0.730769	19	6.99	72	5.8	1	2	0	3.92334
3418	0	47	2	155.5	63.5	26.3	141	77	5.7	4.72	2.81	1.01	3	78	0.730769	57	2.2	48.6	5.6	3	3	0	3.20055
5277	0	54	1	166	68.5	24.9	109	70	5.78	5.2	0.7	0.77	3.51	26	0.730769	19	4.86	73	6.6	1	3	0	4.27105
6391	1	46	1	174	73	24.1	120	78	6	4.71	1.56	1.08	2.7	26	0.730769	19	4.28	64	7	3	3	0	4.91718
8985	0	39	1	177	69	22.02	123	93	6.1	4.28	1.04	1.39	2.12	26	0.730769	19	5.4	73.7	6.08	3	3	0	4.96646
1218	0	50	1	166.5	80.1	28.9	148	84	6.1	4.7	1.14	1.13	3.04	30.5	0.731148	22.3	7.1	82.4	5.6	1	1	0	2.0835
10954	0	33	1	176.5	59	18.9	112	75	5.64	5.06	1.08	1.82	2.96	16	0.73125	11.7	5.19	76.9	5.45	1	3	0	2.01232
9705	0	74	2	152	49	21.2	135	73	5.72	4.5	1	1.4	2.76	67	0.731343	49	4.26	76	6.1	3	3	0	2.89391
284	0	71	1	159	81	32	135	79	6.88	4.23	1.51	1.2	2.23	56.6	0.731449	41.4	4.73	83.3	6.3	3	3	0	2.92129
4294	0	54	1	178	81	25.6	147	84	6.63	5	1.2	1.5	2.97	41	0.731707	30	5.41	93	6.87	3	3	0	3.06913
4530	0	28	1	175	78	25.5	124	71	5.7	3.91	1.1	1.27	2.11	41	0.731707	30	5.1	66	5.6	1	3	0	2.02875
5120	1	61	2	149	55.5	25	141	83	5.89	3.15	0.99	0.96	1.47	41	0.731707	30	3.97	63	5.3	3	3	0	4.95003
3310	0	47	1	179.5	85	26.4	130	86	5.66	6.84	1.8	1.43	4.13	46.6	0.73176	34.1	4.57	79.2	5.58	3	3	0	3.44969
3663	1	47	2	153	61	26.1	159	101	6.79	6.5	1.8	1.53	3.66	56	0.732143	41	3.68	59	8.8	3	3	0	3.20329
2613	0	36	1	167.1	75.7	27.1	113	87	5.73	4.07	1.17	1.39	2.25	53.8	0.732342	39.4	5.38	78.7	5.2	3	3	0	2.08898
9792	0	33	2	166.2	58.4	21.1	125	78	5.75	3.48	1	1.12	2.19	129.3	0.732405	94.7	5.76	50.1	5.37	3	3	0	2.91855
2198	0	38	1	166	75.9	27.5	130	88	5.61	4.69	2.61	0.83	2.75	45	0.733333	33	3.26	76	5.5	3	3	0	4.93908
2462	0	36	2	162	71.4	27.2	121	73	6.08	6.1	2.71	1.36	3.51	30	0.733333	22	5.63	51	5.3	3	3	0	4.95825
4175	0	54	1	173	77	25.7	132	90	6.07	4.7	2.2	1.33	2.87	60	0.733333	44	4.99	85	6.2	3	2	0	3.37029
4909	0	38	1	165	68.5	25.2	91	64	5.62	6.12	1.2	1.79	3.9	30	0.733333	22	4.38	84.1	5.2	1	3	0	2.49966
5302	0	57	1	169	71	24.9	164	94	5.76	5.2	2.8	0.91	3.13	30	0.733333	22	3.76	65	5.6	2	2	0	3.91786
6321	0	65	2	148	53	24.2	143	70	5.64	4.7	1.2	1.48	2.88	45	0.733333	33	5.84	73	6.8	3	3	0	2.89117
6846	0	50	1	168.5	67.5	23.8	113	73	6	5.45	1.23	1.35	3.12	30	0.733333	22	4.16	75	5.85	3	3	0	2.92402
6851	0	33	1	175	73	23.8	116	76	5.9	4.9	2.1	1.17	2.76	30	0.733333	22	2.8	90	5.48	2	2	0	2.84736
8827	0	26	1	171	65	22.2	187	88	6.85	5.9	0.7	1.76	3.71	30	0.733333	22	5.75	93	6.1	3	3	0	2.1629
6831	0	38	1	176	73.7	23.8	119	74	5.73	3.78	3.03	0.74	2.48	29.3	0.733788	21.5	3.79	77.5	5.15	3	3	0	3.00342
[truncated: 9,247 more rows]
